# Supplementary material for: Highly variable penetrance of abnormal phenotypes in embryonic lethal knockout mice
Source: Wellcome Open Res. 2017 Feb 27;1:1. Originally published 2016 Nov 15. [Version 2] doi: 10.12688/wellcomeopenres.9899.2 (PMC5159622; doi:10.12688/wellcomeopenres.9899.2)
Supplement: Supplementary file 5 [file wellcomeopenres-1-11724-s0004.tgz › 7a1660b4-9167-4e5b-b18b-114803aaa11a.xlsx]

## Sheet: super_structured_summary_nonvia
	HIGH LEVEL SLIM			INTERMEDIATE LEVEL SLIM			ANNOTATION LEVEL
MP:0005385	cardiovascular system phenotype	42	MP:0001614	abnormal blood vessel morphology	41	MP:0014001	abnormal vertebral artery topology	18	1700067K01Rik<tm2a(KOMP)Wtsi>, 4933434E20Rik<tm1a(EUCOMM)Wtsi>, Adcy9<tm1b(EUCOMM)Wtsi>, Brd2<em2Wtsi>, Chst11<tm1a(KOMP)Wtsi>, Chtop<tm1a(EUCOMM)Wtsi>, Cmip<tm1a(EUCOMM)Wtsi>, Col4a3bp<tm1a(KOMP)Wtsi>, Fam46c<tm1b(KOMP)Wtsi>, Mybphl<tm1b(KOMP)Wtsi>, Npat<tm1b(EUCOMM)Wtsi>, Nsun2<tm1a(EUCOMM)Wtsi>, Pdzk1<tm2b(EUCOMM)Wtsi>, Polb<tm1a(KOMP)Wtsi>, Pth1r<tm1a(EUCOMM)Hmgu>, Slc5a7<tm1a(KOMP)Wtsi>, Tcf…
						MP:0013876	absent ductus venosus valve	16	1700067K01Rik<tm2a(KOMP)Wtsi>, 4933434E20Rik<tm1a(EUCOMM)Wtsi>, Adamts3<tm1b(KOMP)Wtsi>, Adcy9<tm1b(EUCOMM)Wtsi>, Anks6<tm1b(KOMP)Wtsi>, Atp11a<tm1a(KOMP)Wtsi>, Chtop<tm1a(EUCOMM)Wtsi>, Fam46c<tm1b(KOMP)Wtsi>, H13<tm1b(KOMP)Wtsi>, Nsun2<tm1a(EUCOMM)Wtsi>, Pth1r<tm1a(EUCOMM)Hmgu>, Sh3pxd2a<tm1b(EUCOMM)Wtsi>, Smg9<tm1b(EUCOMM)Wtsi>, Ssr2<tm1b(EUCOMM)Wtsi>, Tcf7l2<tm1a(EUCOMM)Wtsi>, Traf6<tm2a(EUCOM…
						MP:0000602	enlarged liver sinusoidal spaces	15	4933434E20Rik<tm1a(EUCOMM)Wtsi>, Adcy9<tm1b(EUCOMM)Wtsi>, Atp11a<tm1a(KOMP)Wtsi>, Brd2<em2Wtsi>, Dbn1<tm1b(KOMP)Wtsi>, Exoc3l2<tm1b(KOMP)Wtsi>, H13<tm1b(KOMP)Wtsi>, Kif1bp<tm1a(KOMP)Wtsi>, Nxn<tm1b(EUCOMM)Wtsi>, Prrc2b<tm1a(EUCOMM)Wtsi>, Rundc1<tm1b(EUCOMM)Wtsi>, Sh3pxd2a<tm1b(EUCOMM)Wtsi>, Smg9<tm1b(EUCOMM)Wtsi>, Ssr2<tm1b(EUCOMM)Wtsi>, Tcf7l2<tm1a(EUCOMM)Wtsi>
						MP:0014000	anastomosis between internal carotid artery and basilar artery	15	4933434E20Rik<tm1a(EUCOMM)Wtsi>, Adamts3<tm1b(KOMP)Wtsi>, Atp11a<tm1a(KOMP)Wtsi>, Brd2<em2Wtsi>, Cir1<tm3a(KOMP)Wtsi>, Cmip<tm1a(EUCOMM)Wtsi>, Col4a3bp<tm1a(KOMP)Wtsi>, Npat<tm1b(EUCOMM)Wtsi>, Nsun2<tm1a(EUCOMM)Wtsi>, Polb<tm1a(KOMP)Wtsi>, Prrc2b<tm1a(EUCOMM)Wtsi>, Psph<tm1a(EUCOMM)Hmgu>, Pth1r<tm1a(EUCOMM)Hmgu>, Sh3pxd2a<tm1b(EUCOMM)Wtsi>, Smg9<tm1b(EUCOMM)Wtsi>
						MP:0013840	absent segment of posterior cerebral artery	11	4933434E20Rik<tm1a(EUCOMM)Wtsi>, Adcy9<tm1b(EUCOMM)Wtsi>, H13<tm1b(KOMP)Wtsi>, Nsun2<tm1a(EUCOMM)Wtsi>, Pdzk1<tm2b(EUCOMM)Wtsi>, Prrc2b<tm1a(EUCOMM)Wtsi>, Psph<tm1a(EUCOMM)Hmgu>, Pth1r<tm1a(EUCOMM)Hmgu>, Sh3pxd2a<tm1b(EUCOMM)Wtsi>, Smg9<tm1b(EUCOMM)Wtsi>, Unk<tm1a(KOMP)Wtsi>
						MP:0013877	abnormal ductus venosus valve morphology	11	4933434E20Rik<tm1a(EUCOMM)Wtsi>, Adamts3<tm1b(KOMP)Wtsi>, Adcy9<tm1b(EUCOMM)Wtsi>, Camsap3<tm1a(EUCOMM)Wtsi>, Celf4<tm1a(EUCOMM)Wtsi>, H13<tm1b(KOMP)Wtsi>, Npat<tm1b(EUCOMM)Wtsi>, Nsun2<tm1a(EUCOMM)Wtsi>, Pth1r<tm1a(EUCOMM)Hmgu>, Smg9<tm1b(EUCOMM)Wtsi>, Ssr2<tm1b(EUCOMM)Wtsi>
						MP:0011683	dual inferior vena cava	10	1700067K01Rik<tm2a(KOMP)Wtsi>, Adamts3<tm1b(KOMP)Wtsi>, Adcy9<tm1b(EUCOMM)Wtsi>, Anks6<tm1b(KOMP)Wtsi>, Brd2<em2Wtsi>, Celf4<tm1a(EUCOMM)Wtsi>, Cmip<tm1a(EUCOMM)Wtsi>, Fam46c<tm1b(KOMP)Wtsi>, Mybphl<tm1b(KOMP)Wtsi>, Sh3pxd2a<tm1b(EUCOMM)Wtsi>
						MP:0004666	absent stapedial artery	9	Adamts3<tm1b(KOMP)Wtsi>, Adcy9<tm1b(EUCOMM)Wtsi>, H13<tm1b(KOMP)Wtsi>, Nsun2<tm1a(EUCOMM)Wtsi>, Nxn<tm1b(EUCOMM)Wtsi>, Polb<tm1a(KOMP)Wtsi>, Psph<tm1a(EUCOMM)Hmgu>, Sh3pxd2a<tm1b(EUCOMM)Wtsi>, Traf6<tm2a(EUCOMM)Wtsi>
						MP:0010572	persistent right dorsal aorta	8	Brd2<em2Wtsi>, Col4a3bp<tm1a(KOMP)Wtsi>, D930028M14Rik<tm1a(EUCOMM)Wtsi>, Nxn<tm1b(EUCOMM)Wtsi>, Prrc2b<tm1a(EUCOMM)Wtsi>, Sh3pxd2a<tm1b(EUCOMM)Wtsi>, Smg9<tm1b(EUCOMM)Wtsi>, Traf6<tm2a(EUCOMM)Wtsi>
						MP:0013842	ductus venosus stenosis	7	1700067K01Rik<tm2a(KOMP)Wtsi>, Chst11<tm1a(KOMP)Wtsi>, Chtop<tm1a(EUCOMM)Wtsi>, Nsun2<tm1a(EUCOMM)Wtsi>, Psph<tm1a(EUCOMM)Hmgu>, Slc25a20<tm1a(EUCOMM)Wtsi>, Traf6<tm2a(EUCOMM)Wtsi>
						MP:0013878	abnormal ductus venosus valve topology	7	4933434E20Rik<tm1a(EUCOMM)Wtsi>, Adamts3<tm1b(KOMP)Wtsi>, Chtop<tm1a(EUCOMM)Wtsi>, Exoc3l2<tm1b(KOMP)Wtsi>, Psph<tm1a(EUCOMM)Hmgu>, Sh3pxd2a<tm1b(EUCOMM)Wtsi>, Traf6<tm2a(EUCOMM)Wtsi>
						MP:0013985	abnormal umbilical vein topology	7	1700067K01Rik<tm2a(KOMP)Wtsi>, Adcy9<tm1b(EUCOMM)Wtsi>, Atp11a<tm1a(KOMP)Wtsi>, Brd2<em2Wtsi>, Col4a3bp<tm1a(KOMP)Wtsi>, H13<tm1b(KOMP)Wtsi>, Tcf7l2<tm1a(EUCOMM)Wtsi>
						MP:0013977	symmetric azygos veins	7	Anks6<tm1b(KOMP)Wtsi>, Dhx35<tm1b(EUCOMM)Wtsi>, H13<tm1b(KOMP)Wtsi>, Npat<tm1b(EUCOMM)Wtsi>, Pdzk1<tm2b(EUCOMM)Wtsi>, Sh3pxd2a<tm1b(EUCOMM)Wtsi>, Tcf7l2<tm1a(EUCOMM)Wtsi>
						MP:0006093	arteriovenous malformation	6	1700067K01Rik<tm2a(KOMP)Wtsi>, 4933434E20Rik<tm1a(EUCOMM)Wtsi>, Chst11<tm1a(KOMP)Wtsi>, Chtop<tm1a(EUCOMM)Wtsi>, Fam46c<tm1b(KOMP)Wtsi>, Prrc2b<tm1a(EUCOMM)Wtsi>
						MP:0004160	retroesophageal right subclavian artery	6	4933434E20Rik<tm1a(EUCOMM)Wtsi>, Brd2<em2Wtsi>, Chtop<tm1a(EUCOMM)Wtsi>, Cmip<tm1a(EUCOMM)Wtsi>, Nsun2<tm1a(EUCOMM)Wtsi>, Tcf7l2<tm1a(EUCOMM)Wtsi>
						MP:0012303	umbilical vein stenosis	6	1700067K01Rik<tm2a(KOMP)Wtsi>, Atp11a<tm1a(KOMP)Wtsi>, Chst11<tm1a(KOMP)Wtsi>, D930028M14Rik<tm1a(EUCOMM)Wtsi>, Slc25a20<tm1a(EUCOMM)Wtsi>, Traf6<tm2a(EUCOMM)Wtsi>
						MP:0006063	abnormal inferior vena cava morphology	5	Camsap3<tm1a(EUCOMM)Wtsi>, Psph<tm1a(EUCOMM)Hmgu>, Sh3pxd2a<tm1b(EUCOMM)Wtsi>, Smg9<tm1b(EUCOMM)Wtsi>, Tcf7l2<tm1a(EUCOMM)Wtsi>
						MP:0014003	additional anastomosis between intracranial vertebral arteries	5	Adcy9<tm1b(EUCOMM)Wtsi>, Atp11a<tm1a(KOMP)Wtsi>, Chst11<tm1a(KOMP)Wtsi>, Cir1<tm3a(KOMP)Wtsi>, Fam46c<tm1b(KOMP)Wtsi>
						MP:0013996	abnormal vertebral artery origin	5	Dhx35<tm1b(EUCOMM)Wtsi>, H13<tm1b(KOMP)Wtsi>, Npat<tm1b(EUCOMM)Wtsi>, Psph<tm1a(EUCOMM)Hmgu>, Sh3pxd2a<tm1b(EUCOMM)Wtsi>
						MP:0013917	persistent right 6th pharyngeal arch artery	4	Prrc2b<tm1a(EUCOMM)Wtsi>, Sh3pxd2a<tm1b(EUCOMM)Wtsi>, Smg9<tm1b(EUCOMM)Wtsi>, Traf6<tm2a(EUCOMM)Wtsi>
						MP:0004158	right aortic arch	4	4933434E20Rik<tm1a(EUCOMM)Wtsi>, Chtop<tm1a(EUCOMM)Wtsi>, Dhx35<tm1b(EUCOMM)Wtsi>, Prrc2b<tm1a(EUCOMM)Wtsi>
						MP:0013952	retro-esophageal left subclavian artery	4	4933434E20Rik<tm1a(EUCOMM)Wtsi>, Chtop<tm1a(EUCOMM)Wtsi>, Dhx35<tm1b(EUCOMM)Wtsi>, Polb<tm1a(KOMP)Wtsi>
						MP:0002191	abnormal artery morphology	4	Atp11a<tm1a(KOMP)Wtsi>, Mybphl<tm1b(KOMP)Wtsi>, Sh3pxd2a<tm1b(EUCOMM)Wtsi>, Traf6<tm2a(EUCOMM)Wtsi>
						MP:0010530	cerebral arteriovenous malformation	4	1700067K01Rik<tm2a(KOMP)Wtsi>, Chst11<tm1a(KOMP)Wtsi>, Sh3pxd2a<tm1b(EUCOMM)Wtsi>, Slc25a20<tm1a(EUCOMM)Wtsi>
						MP:0013186	abnormal basilar artery morphology	4	Adamts3<tm1b(KOMP)Wtsi>, Dhx35<tm1b(EUCOMM)Wtsi>, Sh3pxd2a<tm1b(EUCOMM)Wtsi>, Tcf7l2<tm1a(EUCOMM)Wtsi>
						MP:0014006	absent posterior communicating artery	4	1700067K01Rik<tm2a(KOMP)Wtsi>, Cmip<tm1a(EUCOMM)Wtsi>, Kif1bp<tm1a(KOMP)Wtsi>, Psph<tm1a(EUCOMM)Hmgu>
						MP:0011513	abnormal vertebral artery morphology	4	Adamts3<tm1b(KOMP)Wtsi>, Atp11a<tm1a(KOMP)Wtsi>, Smpd4<tm2b(KOMP)Wtsi>, Tcf7l2<tm1a(EUCOMM)Wtsi>
						MP:0013992	persistent dorsal ophthalmic artery	3	Adamts3<tm1b(KOMP)Wtsi>, H13<tm1b(KOMP)Wtsi>, Nsun2<tm1a(EUCOMM)Wtsi>
						MP:0013855	absent celiac artery	3	Chtop<tm1a(EUCOMM)Wtsi>, Psph<tm1a(EUCOMM)Hmgu>, Sh3pxd2a<tm1b(EUCOMM)Wtsi>
						MP:0010439	abnormal hepatic vein morphology	3	Cpt2<tm1b(KOMP)Wtsi>, H13<tm1b(KOMP)Wtsi>, Sh3pxd2a<tm1b(EUCOMM)Wtsi>
						MP:0014002	absent extracranial vertebral artery segment	3	Chtop<tm1a(EUCOMM)Wtsi>, Kif1bp<tm1a(KOMP)Wtsi>, Polb<tm1a(KOMP)Wtsi>
						MP:0011659	interrupted aortic arch, type b	3	Brd2<em2Wtsi>, Smg9<tm1b(EUCOMM)Wtsi>, Ssr2<tm1b(EUCOMM)Wtsi>
						MP:0013874	abnormal ductus venosus topology	3	Brd2<em2Wtsi>, Chtop<tm1a(EUCOMM)Wtsi>, Kif1bp<tm1a(KOMP)Wtsi>
						MP:0013963	jugular vein stenosis	3	Cmip<tm1a(EUCOMM)Wtsi>, Pth1r<tm1a(EUCOMM)Hmgu>, Slc25a20<tm1a(EUCOMM)Wtsi>
						MP:0009820	abnormal liver vasculature morphology	3	Cmip<tm1a(EUCOMM)Wtsi>, H13<tm1b(KOMP)Wtsi>, Sh3pxd2a<tm1b(EUCOMM)Wtsi>
						MP:0013843	hepatic portal vein stenosis	2	1700067K01Rik<tm2a(KOMP)Wtsi>, Chst11<tm1a(KOMP)Wtsi>
						MP:0010463	aorta stenosis	2	Brd2<em2Wtsi>, Smg9<tm1b(EUCOMM)Wtsi>
						MP:0013995	abnormal external carotid artery origin	2	Brd2<em2Wtsi>, Nsun2<tm1a(EUCOMM)Wtsi>
						MP:0013879	duplication of ductus venosus	2	Brd2<em2Wtsi>, Smg9<tm1b(EUCOMM)Wtsi>
						MP:0013873	abnormal ductus venosus morphology	2	Brd2<em2Wtsi>, Sh3pxd2a<tm1b(EUCOMM)Wtsi>
						MP:0013999	absent parasellar internal carotid artery	2	Chtop<tm1a(EUCOMM)Wtsi>, Sh3pxd2a<tm1b(EUCOMM)Wtsi>
						MP:0004113	abnormal aortic arch morphology	2	Atp11a<tm1a(KOMP)Wtsi>, Psph<tm1a(EUCOMM)Hmgu>
						MP:0013987	absent intrahepatic inferior vena cava segment	2	1700067K01Rik<tm2a(KOMP)Wtsi>, Chtop<tm1a(EUCOMM)Wtsi>
						MP:0013982	inverse situs of great intrathoracic arteries	2	Polb<tm1a(KOMP)Wtsi>, Sh3pxd2a<tm1b(EUCOMM)Wtsi>
						MP:0013858	abnormal azygos vein topology	2	Chtop<tm1a(EUCOMM)Wtsi>, H13<tm1b(KOMP)Wtsi>
						MP:0013978	abnormal carotid artery origin	2	Chtop<tm1a(EUCOMM)Wtsi>, Unk<tm1a(KOMP)Wtsi>
						MP:0013981	double lumen aortic arch	2	Dhx35<tm1b(EUCOMM)Wtsi>, Pdzk1<tm2b(EUCOMM)Wtsi>
						MP:0010668	abnormal hepatic portal vein morphology	1	Chtop<tm1a(EUCOMM)Wtsi>
						MP:0014004	absent basilar artery segment	1	Celf4<tm1a(EUCOMM)Wtsi>
						MP:0013814	abnormal hepatic portal vein connection	1	Brd2<em2Wtsi>
						MP:0013860	anastomosis between common carotid and vertebral artery	1	Chtop<tm1a(EUCOMM)Wtsi>
						MP:0013853	abnormal hepatic portal vein formation	1	Chtop<tm1a(EUCOMM)Wtsi>
						MP:0013979	abnormal subclavian artery origin	1	Chtop<tm1a(EUCOMM)Wtsi>
						MP:0013914	absent intracranial segment of vertebral artery	1	Cir1<tm3a(KOMP)Wtsi>
						MP:0012729	abnormal common carotid artery morphology	1	Brd2<em2Wtsi>
						MP:0006135	artery stenosis	1	Brd2<em2Wtsi>
						MP:0004181	abnormal carotid artery morphology	1	Atp11a<tm1a(KOMP)Wtsi>
						MP:0003387	aorta coarctation	1	Adamts3<tm1b(KOMP)Wtsi>
						MP:0013823	absent segment of anterior cerebral artery	1	Adamts3<tm1b(KOMP)Wtsi>
						MP:0013880	absent ductus venosus	1	Kif1bp<tm1a(KOMP)Wtsi>
						MP:0011655	abnormal systemic artery morphology	1	Nsun2<tm1a(EUCOMM)Wtsi>
						MP:0013924	abnormal dural venous sinus morphology	1	4933434E20Rik<tm1a(EUCOMM)Wtsi>
						MP:0003230	abnormal umbilical artery morphology	1	1700067K01Rik<tm2a(KOMP)Wtsi>
						MP:0013953	left sided brachiocephalic trunk	1	Prrc2b<tm1a(EUCOMM)Wtsi>
						MP:0004938	dilated vasculature	1	Prrc2b<tm1a(EUCOMM)Wtsi>
						MP:0013994	abnormal parasellar internal carotid artery branch morphology	1	Psph<tm1a(EUCOMM)Hmgu>
						MP:0013980	abnormal pulmonary artery origin	1	Psph<tm1a(EUCOMM)Hmgu>
						MP:0014009	anastomosis between middle cerebral arteries	1	Psph<tm1a(EUCOMM)Hmgu>
						MP:0013988	absent portal vein segment	1	Psph<tm1a(EUCOMM)Hmgu>
						MP:0013864	enlarged paraumbilical vein	1	Pth1r<tm1a(EUCOMM)Hmgu>
						MP:0013871	abnormal stapedial artery topology	1	Sh3pxd2a<tm1b(EUCOMM)Wtsi>
						MP:0013925	abnormal vascular plexus formation	1	Sh3pxd2a<tm1b(EUCOMM)Wtsi>
						MP:0013976	abnormal left vena cava superior connection	1	Sh3pxd2a<tm1b(EUCOMM)Wtsi>
						MP:0013998	absent canalicular internal carotid artery segment	1	Sh3pxd2a<tm1b(EUCOMM)Wtsi>
						MP:0001614	abnormal blood vessel morphology	1	Sh3pxd2a<tm1b(EUCOMM)Wtsi>
						MP:0002725	abnormal vein morphology	1	Smg9<tm1b(EUCOMM)Wtsi>
						MP:0013973	abnormal hepatic vein connection	1	Ssr2<tm1b(EUCOMM)Wtsi>
						MP:0010667	abnormal umbilical vein morphology	1	Tcf7l2<tm1a(EUCOMM)Wtsi>
			MP:0000266	abnormal heart morphology	33	MP:0010418	perimembraneous ventricular septal defect	20	4933434E20Rik<tm1a(EUCOMM)Wtsi>, Adamts3<tm1b(KOMP)Wtsi>, Adcy9<tm1b(EUCOMM)Wtsi>, Anks6<tm1b(KOMP)Wtsi>, Atp11a<tm1a(KOMP)Wtsi>, Brd2<em2Wtsi>, Chtop<tm1a(EUCOMM)Wtsi>, Cir1<tm3a(KOMP)Wtsi>, Col4a3bp<tm1a(KOMP)Wtsi>, Dhx35<tm1b(EUCOMM)Wtsi>, H13<tm1b(KOMP)Wtsi>, Npat<tm1b(EUCOMM)Wtsi>, Nxn<tm1b(EUCOMM)Wtsi>, Prrc2b<tm1a(EUCOMM)Wtsi>, Psph<tm1a(EUCOMM)Hmgu>, Sh3pxd2a<tm1b(EUCOMM)Wtsi>, Smg9<tm1b(…
						MP:0010420	muscular ventricular septal defect	18	4933434E20Rik<tm1a(EUCOMM)Wtsi>, Atp11a<tm1a(KOMP)Wtsi>, Brd2<em2Wtsi>, Chtop<tm1a(EUCOMM)Wtsi>, Cmip<tm1a(EUCOMM)Wtsi>, Col4a3bp<tm1a(KOMP)Wtsi>, Dhx35<tm1b(EUCOMM)Wtsi>, Fam46c<tm1b(KOMP)Wtsi>, H13<tm1b(KOMP)Wtsi>, Mybphl<tm1b(KOMP)Wtsi>, Otud7b<tm1b(EUCOMM)Wtsi>, Psph<tm1a(EUCOMM)Hmgu>, Sh3pxd2a<tm1b(EUCOMM)Wtsi>, Slc5a7<tm1a(KOMP)Wtsi>, Smg9<tm1b(EUCOMM)Wtsi>, Ssr2<tm1b(EUCOMM)Wtsi>, Tcf7l2<t…
						MP:0000284	double outlet right ventricle	13	Adamts3<tm1b(KOMP)Wtsi>, Brd2<em2Wtsi>, Chtop<tm1a(EUCOMM)Wtsi>, Col4a3bp<tm1a(KOMP)Wtsi>, Dhx35<tm1b(EUCOMM)Wtsi>, H13<tm1b(KOMP)Wtsi>, Npat<tm1b(EUCOMM)Wtsi>, Nxn<tm1b(EUCOMM)Wtsi>, Psph<tm1a(EUCOMM)Hmgu>, Sh3pxd2a<tm1b(EUCOMM)Wtsi>, Smg9<tm1b(EUCOMM)Wtsi>, Ssr2<tm1b(EUCOMM)Wtsi>, Tcf7l2<tm1a(EUCOMM)Wtsi>
						MP:0000282	abnormal interatrial septum morphology	9	4933434E20Rik<tm1a(EUCOMM)Wtsi>, Anks6<tm1b(KOMP)Wtsi>, Brd2<em2Wtsi>, H13<tm1b(KOMP)Wtsi>, Npat<tm1b(EUCOMM)Wtsi>, Psph<tm1a(EUCOMM)Hmgu>, Sh3pxd2a<tm1b(EUCOMM)Wtsi>, Smg9<tm1b(EUCOMM)Wtsi>, Ssr2<tm1b(EUCOMM)Wtsi>
						MP:0010602	abnormal pulmonary valve cusp morphology	8	4933434E20Rik<tm1a(EUCOMM)Wtsi>, Cir1<tm3a(KOMP)Wtsi>, D930028M14Rik<tm1a(EUCOMM)Wtsi>, H13<tm1b(KOMP)Wtsi>, Prrc2b<tm1a(EUCOMM)Wtsi>, Sh3pxd2a<tm1b(EUCOMM)Wtsi>, Ssr2<tm1b(EUCOMM)Wtsi>, Tcf7l2<tm1a(EUCOMM)Wtsi>
						MP:0002633	persistent truncus arteriosis	7	Brd2<em2Wtsi>, Chtop<tm1a(EUCOMM)Wtsi>, Col4a3bp<tm1a(KOMP)Wtsi>, Dhx35<tm1b(EUCOMM)Wtsi>, Psph<tm1a(EUCOMM)Hmgu>, Sh3pxd2a<tm1b(EUCOMM)Wtsi>, Ssr2<tm1b(EUCOMM)Wtsi>
						MP:0010490	abnormal inferior vena cava valve morphology	5	4933434E20Rik<tm1a(EUCOMM)Wtsi>, H13<tm1b(KOMP)Wtsi>, Pth1r<tm1a(EUCOMM)Hmgu>, Smg9<tm1b(EUCOMM)Wtsi>, Ssr2<tm1b(EUCOMM)Wtsi>
						MP:0010484	bicuspid aortic valve	5	Camsap3<tm1a(EUCOMM)Wtsi>, Chst11<tm1a(KOMP)Wtsi>, Chtop<tm1a(EUCOMM)Wtsi>, Sh3pxd2a<tm1b(EUCOMM)Wtsi>, Slc5a7<tm1a(KOMP)Wtsi>
						MP:0010496	abnormal pectinate muscle morphology	4	4933434E20Rik<tm1a(EUCOMM)Wtsi>, Brd2<em2Wtsi>, Col4a3bp<tm1a(KOMP)Wtsi>, Sh3pxd2a<tm1b(EUCOMM)Wtsi>
						MP:0004110	transposition of great arteries	4	Anks6<tm1b(KOMP)Wtsi>, Brd2<em2Wtsi>, H13<tm1b(KOMP)Wtsi>, Sh3pxd2a<tm1b(EUCOMM)Wtsi>
						MP:0010589	common truncal valve	4	Brd2<em2Wtsi>, Dhx35<tm1b(EUCOMM)Wtsi>, Ssr2<tm1b(EUCOMM)Wtsi>, Tcf7l2<tm1a(EUCOMM)Wtsi>
						MP:0010436	abnormal coronary sinus morphology	4	Atp11a<tm1a(KOMP)Wtsi>, Cmip<tm1a(EUCOMM)Wtsi>, Slc5a7<tm1a(KOMP)Wtsi>, Traf6<tm2a(EUCOMM)Wtsi>
						MP:0000297	abnormal atrioventricular cushion morphology	4	4933434E20Rik<tm1a(EUCOMM)Wtsi>, Npat<tm1b(EUCOMM)Wtsi>, Sh3pxd2a<tm1b(EUCOMM)Wtsi>, Smg9<tm1b(EUCOMM)Wtsi>
						MP:0010404	ostium primum atrial septal defect	3	Chtop<tm1a(EUCOMM)Wtsi>, Pdzk1<tm2b(EUCOMM)Wtsi>, Sh3pxd2a<tm1b(EUCOMM)Wtsi>
						MP:0005244	hemopericardium	3	Adamts3<tm1b(KOMP)Wtsi>, Cpt2<tm1b(KOMP)Wtsi>, Ssr2<tm1b(EUCOMM)Wtsi>
						MP:0000273	overriding aortic valve	3	4933434E20Rik<tm1a(EUCOMM)Wtsi>, Atp11a<tm1a(KOMP)Wtsi>, Cir1<tm3a(KOMP)Wtsi>
						MP:0004057	thin myocardium compact layer	3	Atp11a<tm1a(KOMP)Wtsi>, Brd2<em2Wtsi>, Ssr2<tm1b(EUCOMM)Wtsi>
						MP:0010440	anomalous pulmonary venous connection	3	Anks6<tm1b(KOMP)Wtsi>, Chtop<tm1a(EUCOMM)Wtsi>, Pdzk1<tm2b(EUCOMM)Wtsi>
						MP:0010412	atrioventricular septal defect	3	Brd2<em2Wtsi>, Pdzk1<tm2b(EUCOMM)Wtsi>, Smg9<tm1b(EUCOMM)Wtsi>
						MP:0006065	abnormal heart position or orientation	3	4933434E20Rik<tm1a(EUCOMM)Wtsi>, Sh3pxd2a<tm1b(EUCOMM)Wtsi>, Smg9<tm1b(EUCOMM)Wtsi>
						MP:0010406	common atrium	2	Anks6<tm1b(KOMP)Wtsi>, Chtop<tm1a(EUCOMM)Wtsi>
						MP:0002746	abnormal semilunar valve morphology	2	Brd2<em2Wtsi>, Sh3pxd2a<tm1b(EUCOMM)Wtsi>
						MP:0002747	abnormal aortic valve morphology	2	Anks6<tm1b(KOMP)Wtsi>, Brd2<em2Wtsi>
						MP:0010595	abnormal aortic valve cusp morphology	2	4933434E20Rik<tm1a(EUCOMM)Wtsi>, Sh3pxd2a<tm1b(EUCOMM)Wtsi>
						MP:0000266	abnormal heart morphology	2	1700067K01Rik<tm2a(KOMP)Wtsi>, Cir1<tm3a(KOMP)Wtsi>
						MP:0013809	absent pectinate muscle	2	Atp11a<tm1a(KOMP)Wtsi>, Brd2<em2Wtsi>
						MP:0000274	enlarged heart	1	Brd2<em2Wtsi>
						MP:0002748	abnormal pulmonary valve morphology	1	Brd2<em2Wtsi>
						MP:0010607	common atrioventricular valve	1	Anks6<tm1b(KOMP)Wtsi>
						MP:0013975	abnormal coronary sinus connection	1	Anks6<tm1b(KOMP)Wtsi>
						MP:0003105	abnormal heart atrium morphology	1	4933434E20Rik<tm1a(EUCOMM)Wtsi>
						MP:0003922	abnormal heart right atrium morphology	1	4933434E20Rik<tm1a(EUCOMM)Wtsi>
						MP:0002745	abnormal atrioventricular valve morphology	1	Chtop<tm1a(EUCOMM)Wtsi>
						MP:0006107	abnormal fetal atrioventricular canal morphology	1	Chtop<tm1a(EUCOMM)Wtsi>
						MP:0004252	abnormal direction of heart looping	1	Polb<tm1a(KOMP)Wtsi>
						MP:0000281	abnormal interventricular septum morphology	1	Polb<tm1a(KOMP)Wtsi>
						MP:0011667	double outlet right ventricle with atrioventricular septal defect	1	Sh3pxd2a<tm1b(EUCOMM)Wtsi>
						MP:0010433	double inlet heart left ventricle	1	Sh3pxd2a<tm1b(EUCOMM)Wtsi>
						MP:0010403	atrial septal defect	1	Sh3pxd2a<tm1b(EUCOMM)Wtsi>
						MP:0010527	bicuspid pulmonary valve	1	Sh3pxd2a<tm1b(EUCOMM)Wtsi>
						MP:0004055	atrium hypoplasia	1	Smg9<tm1b(EUCOMM)Wtsi>
						MP:0010647	left atrium hypoplasia	1	Smg9<tm1b(EUCOMM)Wtsi>
						MP:0010592	abnormal atrioventricular septum morphology	1	Ssr2<tm1b(EUCOMM)Wtsi>
						MP:0004056	abnormal myocardium compact layer morphology	1	Traf6<tm2a(EUCOMM)Wtsi>
			MP:0002925	abnormal cardiovascular development	24	MP:0010572	persistent right dorsal aorta	8	Brd2<em2Wtsi>, Col4a3bp<tm1a(KOMP)Wtsi>, D930028M14Rik<tm1a(EUCOMM)Wtsi>, Nxn<tm1b(EUCOMM)Wtsi>, Prrc2b<tm1a(EUCOMM)Wtsi>, Sh3pxd2a<tm1b(EUCOMM)Wtsi>, Smg9<tm1b(EUCOMM)Wtsi>, Traf6<tm2a(EUCOMM)Wtsi>
						MP:0002633	persistent truncus arteriosis	7	Brd2<em2Wtsi>, Chtop<tm1a(EUCOMM)Wtsi>, Col4a3bp<tm1a(KOMP)Wtsi>, Dhx35<tm1b(EUCOMM)Wtsi>, Psph<tm1a(EUCOMM)Hmgu>, Sh3pxd2a<tm1b(EUCOMM)Wtsi>, Ssr2<tm1b(EUCOMM)Wtsi>
						MP:0013985	abnormal umbilical vein topology	7	1700067K01Rik<tm2a(KOMP)Wtsi>, Adcy9<tm1b(EUCOMM)Wtsi>, Atp11a<tm1a(KOMP)Wtsi>, Brd2<em2Wtsi>, Col4a3bp<tm1a(KOMP)Wtsi>, H13<tm1b(KOMP)Wtsi>, Tcf7l2<tm1a(EUCOMM)Wtsi>
						MP:0012303	umbilical vein stenosis	6	1700067K01Rik<tm2a(KOMP)Wtsi>, Atp11a<tm1a(KOMP)Wtsi>, Chst11<tm1a(KOMP)Wtsi>, D930028M14Rik<tm1a(EUCOMM)Wtsi>, Slc25a20<tm1a(EUCOMM)Wtsi>, Traf6<tm2a(EUCOMM)Wtsi>
						MP:0010589	common truncal valve	4	Brd2<em2Wtsi>, Dhx35<tm1b(EUCOMM)Wtsi>, Ssr2<tm1b(EUCOMM)Wtsi>, Tcf7l2<tm1a(EUCOMM)Wtsi>
						MP:0013917	persistent right 6th pharyngeal arch artery	4	Prrc2b<tm1a(EUCOMM)Wtsi>, Sh3pxd2a<tm1b(EUCOMM)Wtsi>, Smg9<tm1b(EUCOMM)Wtsi>, Traf6<tm2a(EUCOMM)Wtsi>
						MP:0000297	abnormal atrioventricular cushion morphology	4	4933434E20Rik<tm1a(EUCOMM)Wtsi>, Npat<tm1b(EUCOMM)Wtsi>, Sh3pxd2a<tm1b(EUCOMM)Wtsi>, Smg9<tm1b(EUCOMM)Wtsi>
						MP:0013992	persistent dorsal ophthalmic artery	3	Adamts3<tm1b(KOMP)Wtsi>, H13<tm1b(KOMP)Wtsi>, Nsun2<tm1a(EUCOMM)Wtsi>
						MP:0006107	abnormal fetal atrioventricular canal morphology	1	Chtop<tm1a(EUCOMM)Wtsi>
						MP:0004252	abnormal direction of heart looping	1	Polb<tm1a(KOMP)Wtsi>
						MP:0003230	abnormal umbilical artery morphology	1	1700067K01Rik<tm2a(KOMP)Wtsi>
						MP:0013925	abnormal vascular plexus formation	1	Sh3pxd2a<tm1b(EUCOMM)Wtsi>
						MP:0010667	abnormal umbilical vein morphology	1	Tcf7l2<tm1a(EUCOMM)Wtsi>
			MP:0003229	abnormal vitelline vasculature morphology	17	MP:0013986	abnormal vitelline vein topology	13	1700067K01Rik<tm2a(KOMP)Wtsi>, Adamts3<tm1b(KOMP)Wtsi>, Atp11a<tm1a(KOMP)Wtsi>, Celf4<tm1a(EUCOMM)Wtsi>, Chst11<tm1a(KOMP)Wtsi>, Chtop<tm1a(EUCOMM)Wtsi>, Cmip<tm1a(EUCOMM)Wtsi>, H13<tm1b(KOMP)Wtsi>, Nxn<tm1b(EUCOMM)Wtsi>, Prrc2b<tm1a(EUCOMM)Wtsi>, Sh3pxd2a<tm1b(EUCOMM)Wtsi>, Slc25a20<tm1a(EUCOMM)Wtsi>, Traf6<tm2a(EUCOMM)Wtsi>
						MP:0013859	abnormal vitelline vein connection	8	4933434E20Rik<tm1a(EUCOMM)Wtsi>, Adamts3<tm1b(KOMP)Wtsi>, Chst11<tm1a(KOMP)Wtsi>, Chtop<tm1a(EUCOMM)Wtsi>, H13<tm1b(KOMP)Wtsi>, Pdzk1<tm2b(EUCOMM)Wtsi>, Polb<tm1a(KOMP)Wtsi>, Psph<tm1a(EUCOMM)Hmgu>
						MP:0010666	abnormal vitelline vein morphology	1	1700067K01Rik<tm2a(KOMP)Wtsi>
			MP:0002128	abnormal blood circulation	10	MP:0001914	hemorrhage	4	Brd2<em2Wtsi>, Fam46c<tm1b(KOMP)Wtsi>, Prrc2b<tm1a(EUCOMM)Wtsi>, Pth1r<tm1a(EUCOMM)Hmgu>
						MP:0005244	hemopericardium	3	Adamts3<tm1b(KOMP)Wtsi>, Cpt2<tm1b(KOMP)Wtsi>, Ssr2<tm1b(EUCOMM)Wtsi>
						MP:0006203	eye hemorrhage	2	Polb<tm1a(KOMP)Wtsi>, Prrc2b<tm1a(EUCOMM)Wtsi>
						MP:0001634	internal hemorrhage	1	Chtop<tm1a(EUCOMM)Wtsi>
						MP:0003888	liver hemorrhage	1	Adcy9<tm1b(EUCOMM)Wtsi>
						MP:0001916	intracerebral hemorrhage	1	Ssr2<tm1b(EUCOMM)Wtsi>
MP:0003631	nervous system phenotype	34	MP:0002152	abnormal brain morphology	32	MP:0000783	abnormal forebrain morphology	20	1700067K01Rik<tm2a(KOMP)Wtsi>, 4933434E20Rik<tm1a(EUCOMM)Wtsi>, Adamts3<tm1b(KOMP)Wtsi>, Brd2<em2Wtsi>, Camsap3<tm1a(EUCOMM)Wtsi>, Chtop<tm1a(EUCOMM)Wtsi>, Cir1<tm3a(KOMP)Wtsi>, Col4a3bp<tm1a(KOMP)Wtsi>, Dbn1<tm1b(KOMP)Wtsi>, Fam46c<tm1b(KOMP)Wtsi>, H13<tm1b(KOMP)Wtsi>, Nsun2<tm1a(EUCOMM)Wtsi>, Pdzk1<tm2b(EUCOMM)Wtsi>, Polb<tm1a(KOMP)Wtsi>, Prrc2b<tm1a(EUCOMM)Wtsi>, Psph<tm1a(EUCOMM)Hmgu>, Sh3pxd…
						MP:0014000	anastomosis between internal carotid artery and basilar artery	15	4933434E20Rik<tm1a(EUCOMM)Wtsi>, Adamts3<tm1b(KOMP)Wtsi>, Atp11a<tm1a(KOMP)Wtsi>, Brd2<em2Wtsi>, Cir1<tm3a(KOMP)Wtsi>, Cmip<tm1a(EUCOMM)Wtsi>, Col4a3bp<tm1a(KOMP)Wtsi>, Npat<tm1b(EUCOMM)Wtsi>, Nsun2<tm1a(EUCOMM)Wtsi>, Polb<tm1a(KOMP)Wtsi>, Prrc2b<tm1a(EUCOMM)Wtsi>, Psph<tm1a(EUCOMM)Hmgu>, Pth1r<tm1a(EUCOMM)Hmgu>, Sh3pxd2a<tm1b(EUCOMM)Wtsi>, Smg9<tm1b(EUCOMM)Wtsi>
						MP:0013840	absent segment of posterior cerebral artery	11	4933434E20Rik<tm1a(EUCOMM)Wtsi>, Adcy9<tm1b(EUCOMM)Wtsi>, H13<tm1b(KOMP)Wtsi>, Nsun2<tm1a(EUCOMM)Wtsi>, Pdzk1<tm2b(EUCOMM)Wtsi>, Prrc2b<tm1a(EUCOMM)Wtsi>, Psph<tm1a(EUCOMM)Hmgu>, Pth1r<tm1a(EUCOMM)Hmgu>, Sh3pxd2a<tm1b(EUCOMM)Wtsi>, Smg9<tm1b(EUCOMM)Wtsi>, Unk<tm1a(KOMP)Wtsi>
						MP:0004163	abnormal adenohypophysis morphology	9	Atp11a<tm1a(KOMP)Wtsi>, Brd2<em2Wtsi>, Cmip<tm1a(EUCOMM)Wtsi>, Dhx35<tm1b(EUCOMM)Wtsi>, Kif1bp<tm1a(KOMP)Wtsi>, Psph<tm1a(EUCOMM)Hmgu>, Sh3pxd2a<tm1b(EUCOMM)Wtsi>, Slc25a20<tm1a(EUCOMM)Wtsi>, Tcf7l2<tm1a(EUCOMM)Wtsi>
						MP:0013968	multiple persisting craniopharyngeal ducts	8	Adamts3<tm1b(KOMP)Wtsi>, Atp11a<tm1a(KOMP)Wtsi>, Cir1<tm3a(KOMP)Wtsi>, Cmip<tm1a(EUCOMM)Wtsi>, H13<tm1b(KOMP)Wtsi>, Npat<tm1b(EUCOMM)Wtsi>, Slc25a20<tm1a(EUCOMM)Wtsi>, Traf6<tm2a(EUCOMM)Wtsi>
						MP:0000632	abnormal pineal gland morphology	6	4933434E20Rik<tm1a(EUCOMM)Wtsi>, Brd2<em2Wtsi>, Chtop<tm1a(EUCOMM)Wtsi>, Psph<tm1a(EUCOMM)Hmgu>, Sh3pxd2a<tm1b(EUCOMM)Wtsi>, Smg9<tm1b(EUCOMM)Wtsi>
						MP:0008128	abnormal brain internal capsule morphology	6	4933434E20Rik<tm1a(EUCOMM)Wtsi>, Dbn1<tm1b(KOMP)Wtsi>, Dhx35<tm1b(EUCOMM)Wtsi>, H13<tm1b(KOMP)Wtsi>, Polb<tm1a(KOMP)Wtsi>, Psph<tm1a(EUCOMM)Hmgu>
						MP:0000914	exencephaly	5	Atp11a<tm1a(KOMP)Wtsi>, Brd2<em2Wtsi>, H13<tm1b(KOMP)Wtsi>, Smg9<tm1b(EUCOMM)Wtsi>, Traf6<tm2a(EUCOMM)Wtsi>
						MP:0000819	abnormal olfactory bulb morphology	5	Atp11a<tm1a(KOMP)Wtsi>, H13<tm1b(KOMP)Wtsi>, Psph<tm1a(EUCOMM)Hmgu>, Smg9<tm1b(EUCOMM)Wtsi>, Traf6<tm2a(EUCOMM)Wtsi>
						MP:0000841	abnormal hindbrain morphology	5	4933434E20Rik<tm1a(EUCOMM)Wtsi>, Adamts3<tm1b(KOMP)Wtsi>, H13<tm1b(KOMP)Wtsi>, Polb<tm1a(KOMP)Wtsi>, Psph<tm1a(EUCOMM)Hmgu>
						MP:0014006	absent posterior communicating artery	4	1700067K01Rik<tm2a(KOMP)Wtsi>, Cmip<tm1a(EUCOMM)Wtsi>, Kif1bp<tm1a(KOMP)Wtsi>, Psph<tm1a(EUCOMM)Hmgu>
						MP:0004164	abnormal neurohypophysis morphology	4	Chtop<tm1a(EUCOMM)Wtsi>, Psph<tm1a(EUCOMM)Hmgu>, Smg9<tm1b(EUCOMM)Wtsi>, Tcf7l2<tm1a(EUCOMM)Wtsi>
						MP:0010530	cerebral arteriovenous malformation	4	1700067K01Rik<tm2a(KOMP)Wtsi>, Chst11<tm1a(KOMP)Wtsi>, Sh3pxd2a<tm1b(EUCOMM)Wtsi>, Slc25a20<tm1a(EUCOMM)Wtsi>
						MP:0013186	abnormal basilar artery morphology	4	Adamts3<tm1b(KOMP)Wtsi>, Dhx35<tm1b(EUCOMM)Wtsi>, Sh3pxd2a<tm1b(EUCOMM)Wtsi>, Tcf7l2<tm1a(EUCOMM)Wtsi>
						MP:0002152	abnormal brain morphology	4	H13<tm1b(KOMP)Wtsi>, Pth1r<tm1a(EUCOMM)Hmgu>, Sh3pxd2a<tm1b(EUCOMM)Wtsi>, Traf6<tm2a(EUCOMM)Wtsi>
						MP:0000633	abnormal pituitary gland morphology	3	Adamts3<tm1b(KOMP)Wtsi>, Chtop<tm1a(EUCOMM)Wtsi>, Psph<tm1a(EUCOMM)Hmgu>
						MP:0005157	holoprosencephaly	3	Chtop<tm1a(EUCOMM)Wtsi>, Dhx35<tm1b(EUCOMM)Wtsi>, Psph<tm1a(EUCOMM)Hmgu>
						MP:0000820	abnormal choroid plexus morphology	3	Brd2<em2Wtsi>, Chtop<tm1a(EUCOMM)Wtsi>, Psph<tm1a(EUCOMM)Hmgu>
						MP:0003451	absent olfactory bulb	3	Chtop<tm1a(EUCOMM)Wtsi>, Dhx35<tm1b(EUCOMM)Wtsi>, Psph<tm1a(EUCOMM)Hmgu>
						MP:0008536	enlarged third ventricle	2	Sh3pxd2a<tm1b(EUCOMM)Wtsi>, Ssr2<tm1b(EUCOMM)Wtsi>
						MP:0002199	abnormal brain commissure morphology	2	Psph<tm1a(EUCOMM)Hmgu>, Traf6<tm2a(EUCOMM)Wtsi>
						MP:0013931	abnormal olfactory bulb position	2	Chtop<tm1a(EUCOMM)Wtsi>, Sh3pxd2a<tm1b(EUCOMM)Wtsi>
						MP:0000788	abnormal cerebral cortex morphology	2	4933434E20Rik<tm1a(EUCOMM)Wtsi>, Polb<tm1a(KOMP)Wtsi>
						MP:0014004	absent basilar artery segment	1	Celf4<tm1a(EUCOMM)Wtsi>
						MP:0011380	enlarged brain ventricles	1	Brd2<em2Wtsi>
						MP:0009804	abnormal interventricular foramen morphology	1	Chtop<tm1a(EUCOMM)Wtsi>
						MP:0000826	abnormal third ventricle morphology	1	Adamts3<tm1b(KOMP)Wtsi>
						MP:0000828	abnormal fourth ventricle morphology	1	Adamts3<tm1b(KOMP)Wtsi>
						MP:0008026	abnormal brain white matter morphology	1	Dbn1<tm1b(KOMP)Wtsi>
						MP:0000787	abnormal telencephalon morphology	1	Dbn1<tm1b(KOMP)Wtsi>
						MP:0013823	absent segment of anterior cerebral artery	1	Adamts3<tm1b(KOMP)Wtsi>
						MP:0013362	absent pineal gland	1	Psph<tm1a(EUCOMM)Hmgu>
						MP:0000823	abnormal lateral ventricle morphology	1	Adamts3<tm1b(KOMP)Wtsi>
						MP:0000897	abnormal midbrain morphology	1	Psph<tm1a(EUCOMM)Hmgu>
						MP:0008129	absent brain internal capsule	1	Psph<tm1a(EUCOMM)Hmgu>
						MP:0006254	thin cerebral cortex	1	Psph<tm1a(EUCOMM)Hmgu>
						MP:0014009	anastomosis between middle cerebral arteries	1	Psph<tm1a(EUCOMM)Hmgu>
						MP:0013935	basal brain tissue herniation	1	Psph<tm1a(EUCOMM)Hmgu>
						MP:0013926	absent neurohypophysis	1	Psph<tm1a(EUCOMM)Hmgu>
						MP:0013850	absent posterior commissure	1	Psph<tm1a(EUCOMM)Hmgu>
						MP:0008534	enlarged fourth ventricle	1	Sh3pxd2a<tm1b(EUCOMM)Wtsi>
						MP:0013924	abnormal dural venous sinus morphology	1	4933434E20Rik<tm1a(EUCOMM)Wtsi>
						MP:0000825	dilated lateral ventricles	1	Ssr2<tm1b(EUCOMM)Wtsi>
						MP:0010744	abnormal cervical flexure morphology	1	Traf6<tm2a(EUCOMM)Wtsi>
			MP:0002752	abnormal somatic nervous system morphology	23	MP:0013836	abnormal hypoglossal nerve topology	13	4933434E20Rik<tm1a(EUCOMM)Wtsi>, Brd2<em2Wtsi>, Cir1<tm3a(KOMP)Wtsi>, D930028M14Rik<tm1a(EUCOMM)Wtsi>, Dhx35<tm1b(EUCOMM)Wtsi>, H13<tm1b(KOMP)Wtsi>, Nsun2<tm1a(EUCOMM)Wtsi>, Polb<tm1a(KOMP)Wtsi>, Prrc2b<tm1a(EUCOMM)Wtsi>, Psph<tm1a(EUCOMM)Hmgu>, Sh3pxd2a<tm1b(EUCOMM)Wtsi>, Smg9<tm1b(EUCOMM)Wtsi>, Ssr2<tm1b(EUCOMM)Wtsi>
						MP:0013835	absent hypoglossal nerve	12	4933434E20Rik<tm1a(EUCOMM)Wtsi>, Chtop<tm1a(EUCOMM)Wtsi>, Cmip<tm1a(EUCOMM)Wtsi>, D930028M14Rik<tm1a(EUCOMM)Wtsi>, Dbn1<tm1b(KOMP)Wtsi>, H13<tm1b(KOMP)Wtsi>, Kif1bp<tm1a(KOMP)Wtsi>, Nsun2<tm1a(EUCOMM)Wtsi>, Prrc2b<tm1a(EUCOMM)Wtsi>, Psph<tm1a(EUCOMM)Hmgu>, Sh3pxd2a<tm1b(EUCOMM)Wtsi>, Unk<tm1a(KOMP)Wtsi>
						MP:0013834	thin hypoglossal nerve	9	4933434E20Rik<tm1a(EUCOMM)Wtsi>, Chtop<tm1a(EUCOMM)Wtsi>, Cmip<tm1a(EUCOMM)Wtsi>, Dbn1<tm1b(KOMP)Wtsi>, H13<tm1b(KOMP)Wtsi>, Kif1bp<tm1a(KOMP)Wtsi>, Nsun2<tm1a(EUCOMM)Wtsi>, Polb<tm1a(KOMP)Wtsi>, Traf6<tm2a(EUCOMM)Wtsi>
						MP:0013875	trigeminal neuroma	7	Adamts3<tm1b(KOMP)Wtsi>, Atp11a<tm1a(KOMP)Wtsi>, Kif1bp<tm1a(KOMP)Wtsi>, Nsun2<tm1a(EUCOMM)Wtsi>, Polb<tm1a(KOMP)Wtsi>, Psph<tm1a(EUCOMM)Hmgu>, Ssr2<tm1b(EUCOMM)Wtsi>
						MP:0009770	abnormal optic chiasm morphology	6	Adamts3<tm1b(KOMP)Wtsi>, Brd2<em2Wtsi>, H13<tm1b(KOMP)Wtsi>, Nsun2<tm1a(EUCOMM)Wtsi>, Smg9<tm1b(EUCOMM)Wtsi>, Ssr2<tm1b(EUCOMM)Wtsi>
						MP:0013915	abnormal brachial plexus formation	4	Chtop<tm1a(EUCOMM)Wtsi>, D930028M14Rik<tm1a(EUCOMM)Wtsi>, Dbn1<tm1b(KOMP)Wtsi>, H13<tm1b(KOMP)Wtsi>
						MP:0000963	fused dorsal root ganglion	3	4933434E20Rik<tm1a(EUCOMM)Wtsi>, Chtop<tm1a(EUCOMM)Wtsi>, Sh3pxd2a<tm1b(EUCOMM)Wtsi>
						MP:0005236	abnormal olfactory nerve morphology	3	Atp11a<tm1a(KOMP)Wtsi>, Brd2<em2Wtsi>, Psph<tm1a(EUCOMM)Hmgu>
						MP:0013833	absent olfactory nerve	2	Atp11a<tm1a(KOMP)Wtsi>, Psph<tm1a(EUCOMM)Hmgu>
						MP:0001100	abnormal vagus ganglion morphology	2	Brd2<em2Wtsi>, Polb<tm1a(KOMP)Wtsi>
						MP:0009771	absent optic chiasm	2	Psph<tm1a(EUCOMM)Hmgu>, Smg9<tm1b(EUCOMM)Wtsi>
						MP:0000961	abnormal dorsal root ganglion morphology	2	Camsap3<tm1a(EUCOMM)Wtsi>, Nsun2<tm1a(EUCOMM)Wtsi>
						MP:0002243	abnormal vomeronasal organ morphology	2	Psph<tm1a(EUCOMM)Hmgu>, Sh3pxd2a<tm1b(EUCOMM)Wtsi>
						MP:0000964	small dorsal root ganglion	2	4933434E20Rik<tm1a(EUCOMM)Wtsi>, Polb<tm1a(KOMP)Wtsi>
						MP:0013928	thin motoric part of trigeminal nerve	2	Nsun2<tm1a(EUCOMM)Wtsi>, Polb<tm1a(KOMP)Wtsi>
						MP:0013849	absent abducens nerve	2	D930028M14Rik<tm1a(EUCOMM)Wtsi>, Psph<tm1a(EUCOMM)Hmgu>
						MP:0013831	vagus nerve compression	1	D930028M14Rik<tm1a(EUCOMM)Wtsi>
						MP:0001093	small trigeminal ganglion	1	Kif1bp<tm1a(KOMP)Wtsi>
						MP:0013832	thin vagus nerve	1	Kif1bp<tm1a(KOMP)Wtsi>
						MP:0001065	abnormal trigeminal nerve morphology	1	Nsun2<tm1a(EUCOMM)Wtsi>
						MP:0008460	absent dorsal root ganglion	1	Chtop<tm1a(EUCOMM)Wtsi>
						MP:0013827	thin oculomotor nerve	1	Polb<tm1a(KOMP)Wtsi>
						MP:0013828	thin facial nerve	1	Polb<tm1a(KOMP)Wtsi>
						MP:0001102	small superior vagus ganglion	1	Polb<tm1a(KOMP)Wtsi>
						MP:0001088	small nodose ganglion	1	Chtop<tm1a(EUCOMM)Wtsi>
						MP:0013950	abnormal dorsal root ganglion topology	1	Psph<tm1a(EUCOMM)Hmgu>
						MP:0013927	abnormal facial nerve topology	1	Psph<tm1a(EUCOMM)Hmgu>
						MP:0001064	absent trochlear nerve	1	Psph<tm1a(EUCOMM)Hmgu>
						MP:0013595	absent vomeronasal organ	1	Psph<tm1a(EUCOMM)Hmgu>
						MP:0004571	absent vagus nerve	1	Brd2<em2Wtsi>
						MP:0006221	optic nerve hypoplasia	1	Rundc1<tm1b(EUCOMM)Wtsi>
						MP:0001330	abnormal optic nerve morphology	1	Ssr2<tm1b(EUCOMM)Wtsi>
			MP:0002751	abnormal autonomic nervous system morphology	15	MP:0001015	small superior cervical ganglion	14	4933434E20Rik<tm1a(EUCOMM)Wtsi>, Adcy9<tm1b(EUCOMM)Wtsi>, Atp11a<tm1a(KOMP)Wtsi>, Chtop<tm1a(EUCOMM)Wtsi>, H13<tm1b(KOMP)Wtsi>, Kif1bp<tm1a(KOMP)Wtsi>, Npat<tm1b(EUCOMM)Wtsi>, Nsun2<tm1a(EUCOMM)Wtsi>, Polb<tm1a(KOMP)Wtsi>, Psph<tm1a(EUCOMM)Hmgu>, Sh3pxd2a<tm1b(EUCOMM)Wtsi>, Smg9<tm1b(EUCOMM)Wtsi>, Ssr2<tm1b(EUCOMM)Wtsi>, Unk<tm1a(KOMP)Wtsi>
						MP:0013969	reduced sympathetic cervical ganglion size	11	4933434E20Rik<tm1a(EUCOMM)Wtsi>, Atp11a<tm1a(KOMP)Wtsi>, Brd2<em2Wtsi>, Chtop<tm1a(EUCOMM)Wtsi>, H13<tm1b(KOMP)Wtsi>, Npat<tm1b(EUCOMM)Wtsi>, Nsun2<tm1a(EUCOMM)Wtsi>, Polb<tm1a(KOMP)Wtsi>, Sh3pxd2a<tm1b(EUCOMM)Wtsi>, Smg9<tm1b(EUCOMM)Wtsi>, Ssr2<tm1b(EUCOMM)Wtsi>
						MP:0001014	absent superior cervical ganglion	3	Brd2<em2Wtsi>, H13<tm1b(KOMP)Wtsi>, Smg9<tm1b(EUCOMM)Wtsi>
						MP:0001011	abnormal superior cervical ganglion morphology	1	Atp11a<tm1a(KOMP)Wtsi>
						MP:0013829	thin splanchnic nerve	1	Polb<tm1a(KOMP)Wtsi>
						MP:0013923	small prevertebral sympathetic ganglia	1	Sh3pxd2a<tm1b(EUCOMM)Wtsi>
			MP:0003861	abnormal nervous system development	8	MP:0000914	exencephaly	5	Atp11a<tm1a(KOMP)Wtsi>, Brd2<em2Wtsi>, H13<tm1b(KOMP)Wtsi>, Smg9<tm1b(EUCOMM)Wtsi>, Traf6<tm2a(EUCOMM)Wtsi>
						MP:0005157	holoprosencephaly	3	Chtop<tm1a(EUCOMM)Wtsi>, Dhx35<tm1b(EUCOMM)Wtsi>, Psph<tm1a(EUCOMM)Hmgu>
						MP:0010744	abnormal cervical flexure morphology	1	Traf6<tm2a(EUCOMM)Wtsi>
			MP:0000778	abnormal nervous system tract morphology	2	MP:0002199	abnormal brain commissure morphology	2	Psph<tm1a(EUCOMM)Hmgu>, Traf6<tm2a(EUCOMM)Wtsi>
						MP:0013850	absent posterior commissure	1	Psph<tm1a(EUCOMM)Hmgu>
			MP:0002151	abnormal neural tube morphology/development	2	MP:0012548	myelocele	2	Brd2<em2Wtsi>, Chtop<tm1a(EUCOMM)Wtsi>
			MP:0003632	abnormal nervous system morphology	1	MP:0003632	abnormal nervous system morphology	1	H13<tm1b(KOMP)Wtsi>
			MP:0000955	abnormal spinal cord morphology	1	MP:0009688	abnormal spinal cord central canal morphology	1	Psph<tm1a(EUCOMM)Hmgu>
			MP:0003633	abnormal nervous system physiology	1	MP:0001916	intracerebral hemorrhage	1	Ssr2<tm1b(EUCOMM)Wtsi>
MP:0005380	embryogenesis phenotype	32	MP:0008487	abnormal mesonephros morphology	27	MP:0003826	abnormal Mullerian duct morphology	20	1700067K01Rik<tm2a(KOMP)Wtsi>, 4933434E20Rik<tm1a(EUCOMM)Wtsi>, Adamts3<tm1b(KOMP)Wtsi>, Adcy9<tm1b(EUCOMM)Wtsi>, Anks6<tm1b(KOMP)Wtsi>, Atp11a<tm1a(KOMP)Wtsi>, Chst11<tm1a(KOMP)Wtsi>, Cir1<tm3a(KOMP)Wtsi>, Cmip<tm1a(EUCOMM)Wtsi>, Cpt2<tm1b(KOMP)Wtsi>, Fam46c<tm1b(KOMP)Wtsi>, H13<tm1b(KOMP)Wtsi>, Kif1bp<tm1a(KOMP)Wtsi>, Npat<tm1b(EUCOMM)Wtsi>, Nxn<tm1b(EUCOMM)Wtsi>, Pdzk1<tm2b(EUCOMM)Wtsi>, Sh3px…
						MP:0003827	abnormal Wolffian duct morphology	9	Adamts3<tm1b(KOMP)Wtsi>, Anks6<tm1b(KOMP)Wtsi>, Chtop<tm1a(EUCOMM)Wtsi>, Cir1<tm3a(KOMP)Wtsi>, Pdzk1<tm2b(EUCOMM)Wtsi>, Psph<tm1a(EUCOMM)Hmgu>, Ssr2<tm1b(EUCOMM)Wtsi>, Tcf7l2<tm1a(EUCOMM)Wtsi>, Traf6<tm2a(EUCOMM)Wtsi>
						MP:0014017	abnormal Wolffian duct connection	5	4933434E20Rik<tm1a(EUCOMM)Wtsi>, Dbn1<tm1b(KOMP)Wtsi>, Mybphl<tm1b(KOMP)Wtsi>, Polb<tm1a(KOMP)Wtsi>, Sh3pxd2a<tm1b(EUCOMM)Wtsi>
						MP:0013852	abnormal Mullerian duct topology	5	Adamts3<tm1b(KOMP)Wtsi>, Adcy9<tm1b(EUCOMM)Wtsi>, Brd2<em2Wtsi>, Cpt2<tm1b(KOMP)Wtsi>, Sh3pxd2a<tm1b(EUCOMM)Wtsi>
						MP:0013851	abnormal Wolffian duct topology	2	Polb<tm1a(KOMP)Wtsi>, Slc25a20<tm1a(EUCOMM)Wtsi>
			MP:0003229	abnormal vitelline vasculature morphology	17	MP:0013986	abnormal vitelline vein topology	13	1700067K01Rik<tm2a(KOMP)Wtsi>, Adamts3<tm1b(KOMP)Wtsi>, Atp11a<tm1a(KOMP)Wtsi>, Celf4<tm1a(EUCOMM)Wtsi>, Chst11<tm1a(KOMP)Wtsi>, Chtop<tm1a(EUCOMM)Wtsi>, Cmip<tm1a(EUCOMM)Wtsi>, H13<tm1b(KOMP)Wtsi>, Nxn<tm1b(EUCOMM)Wtsi>, Prrc2b<tm1a(EUCOMM)Wtsi>, Sh3pxd2a<tm1b(EUCOMM)Wtsi>, Slc25a20<tm1a(EUCOMM)Wtsi>, Traf6<tm2a(EUCOMM)Wtsi>
						MP:0013859	abnormal vitelline vein connection	8	4933434E20Rik<tm1a(EUCOMM)Wtsi>, Adamts3<tm1b(KOMP)Wtsi>, Chst11<tm1a(KOMP)Wtsi>, Chtop<tm1a(EUCOMM)Wtsi>, H13<tm1b(KOMP)Wtsi>, Pdzk1<tm2b(EUCOMM)Wtsi>, Polb<tm1a(KOMP)Wtsi>, Psph<tm1a(EUCOMM)Hmgu>
						MP:0010666	abnormal vitelline vein morphology	1	1700067K01Rik<tm2a(KOMP)Wtsi>
			MP:0001725	abnormal umbilical cord morphology	11	MP:0013985	abnormal umbilical vein topology	7	1700067K01Rik<tm2a(KOMP)Wtsi>, Adcy9<tm1b(EUCOMM)Wtsi>, Atp11a<tm1a(KOMP)Wtsi>, Brd2<em2Wtsi>, Col4a3bp<tm1a(KOMP)Wtsi>, H13<tm1b(KOMP)Wtsi>, Tcf7l2<tm1a(EUCOMM)Wtsi>
						MP:0012303	umbilical vein stenosis	6	1700067K01Rik<tm2a(KOMP)Wtsi>, Atp11a<tm1a(KOMP)Wtsi>, Chst11<tm1a(KOMP)Wtsi>, D930028M14Rik<tm1a(EUCOMM)Wtsi>, Slc25a20<tm1a(EUCOMM)Wtsi>, Traf6<tm2a(EUCOMM)Wtsi>
						MP:0003230	abnormal umbilical artery morphology	1	1700067K01Rik<tm2a(KOMP)Wtsi>
						MP:0010667	abnormal umbilical vein morphology	1	Tcf7l2<tm1a(EUCOMM)Wtsi>
			MP:0002085	abnormal embryonic tissue morphology	8	MP:0014019	embryo cyst	8	4933434E20Rik<tm1a(EUCOMM)Wtsi>, Adamts3<tm1b(KOMP)Wtsi>, Chst11<tm1a(KOMP)Wtsi>, Chtop<tm1a(EUCOMM)Wtsi>, Cmip<tm1a(EUCOMM)Wtsi>, Psph<tm1a(EUCOMM)Hmgu>, Sh3pxd2a<tm1b(EUCOMM)Wtsi>, Slc25a20<tm1a(EUCOMM)Wtsi>
			MP:0002884	abnormal pharyngeal arch morphology	4	MP:0013917	persistent right 6th pharyngeal arch artery	4	Prrc2b<tm1a(EUCOMM)Wtsi>, Sh3pxd2a<tm1b(EUCOMM)Wtsi>, Smg9<tm1b(EUCOMM)Wtsi>, Traf6<tm2a(EUCOMM)Wtsi>
			MP:0002151	abnormal neural tube morphology/development	2	MP:0012548	myelocele	2	Brd2<em2Wtsi>, Chtop<tm1a(EUCOMM)Wtsi>
MP:0005379	endocrine/exocrine gland phenotype	32	MP:0002163	abnormal gland morphology	25	MP:0004163	abnormal adenohypophysis morphology	9	Atp11a<tm1a(KOMP)Wtsi>, Brd2<em2Wtsi>, Cmip<tm1a(EUCOMM)Wtsi>, Dhx35<tm1b(EUCOMM)Wtsi>, Kif1bp<tm1a(KOMP)Wtsi>, Psph<tm1a(EUCOMM)Hmgu>, Sh3pxd2a<tm1b(EUCOMM)Wtsi>, Slc25a20<tm1a(EUCOMM)Wtsi>, Tcf7l2<tm1a(EUCOMM)Wtsi>
						MP:0013968	multiple persisting craniopharyngeal ducts	8	Adamts3<tm1b(KOMP)Wtsi>, Atp11a<tm1a(KOMP)Wtsi>, Cir1<tm3a(KOMP)Wtsi>, Cmip<tm1a(EUCOMM)Wtsi>, H13<tm1b(KOMP)Wtsi>, Npat<tm1b(EUCOMM)Wtsi>, Slc25a20<tm1a(EUCOMM)Wtsi>, Traf6<tm2a(EUCOMM)Wtsi>
						MP:0000632	abnormal pineal gland morphology	6	4933434E20Rik<tm1a(EUCOMM)Wtsi>, Brd2<em2Wtsi>, Chtop<tm1a(EUCOMM)Wtsi>, Psph<tm1a(EUCOMM)Hmgu>, Sh3pxd2a<tm1b(EUCOMM)Wtsi>, Smg9<tm1b(EUCOMM)Wtsi>
						MP:0000681	abnormal thyroid gland morphology	5	Chtop<tm1a(EUCOMM)Wtsi>, Cir1<tm3a(KOMP)Wtsi>, Mybphl<tm1b(KOMP)Wtsi>, Prrc2b<tm1a(EUCOMM)Wtsi>, Psph<tm1a(EUCOMM)Hmgu>
						MP:0002951	small thyroid gland	4	Brd2<em2Wtsi>, Cmip<tm1a(EUCOMM)Wtsi>, Polb<tm1a(KOMP)Wtsi>, Sh3pxd2a<tm1b(EUCOMM)Wtsi>
						MP:0004164	abnormal neurohypophysis morphology	4	Chtop<tm1a(EUCOMM)Wtsi>, Psph<tm1a(EUCOMM)Hmgu>, Smg9<tm1b(EUCOMM)Wtsi>, Tcf7l2<tm1a(EUCOMM)Wtsi>
						MP:0000633	abnormal pituitary gland morphology	3	Adamts3<tm1b(KOMP)Wtsi>, Chtop<tm1a(EUCOMM)Wtsi>, Psph<tm1a(EUCOMM)Hmgu>
						MP:0002928	abnormal bile duct morphology	3	Celf4<tm1a(EUCOMM)Wtsi>, Fam46c<tm1b(KOMP)Wtsi>, Psph<tm1a(EUCOMM)Hmgu>
						MP:0003253	dilated bile duct	3	Pth1r<tm1a(EUCOMM)Hmgu>, Sh3pxd2a<tm1b(EUCOMM)Wtsi>, Traf6<tm2a(EUCOMM)Wtsi>
						MP:0000613	abnormal salivary gland morphology	2	Chtop<tm1a(EUCOMM)Wtsi>, Psph<tm1a(EUCOMM)Hmgu>
						MP:0013861	abnormal pancreas topology	2	Chtop<tm1a(EUCOMM)Wtsi>, H13<tm1b(KOMP)Wtsi>
						MP:0013865	abnormal dorsal pancreas topology	2	Chtop<tm1a(EUCOMM)Wtsi>, Slc25a20<tm1a(EUCOMM)Wtsi>
						MP:0003499	thyroid hypoplasia	1	Chtop<tm1a(EUCOMM)Wtsi>
						MP:0005084	abnormal gallbladder morphology	1	Brd2<em2Wtsi>
						MP:0000629	absent mammary gland	1	Dhx35<tm1b(EUCOMM)Wtsi>
						MP:0009495	abnormal common bile duct morphology	1	Mybphl<tm1b(KOMP)Wtsi>
						MP:0000639	abnormal adrenal gland morphology	1	Npat<tm1b(EUCOMM)Wtsi>
						MP:0000640	adrenal gland hypoplasia	1	Polb<tm1a(KOMP)Wtsi>
						MP:0002768	small adrenal glands	1	Polb<tm1a(KOMP)Wtsi>
						MP:0013362	absent pineal gland	1	Psph<tm1a(EUCOMM)Hmgu>
						MP:0000618	small salivary gland	1	Psph<tm1a(EUCOMM)Hmgu>
						MP:0000614	absent salivary gland	1	Psph<tm1a(EUCOMM)Hmgu>
						MP:0013926	absent neurohypophysis	1	Psph<tm1a(EUCOMM)Hmgu>
						MP:0013937	absent lobe of thyroid gland	1	4933434E20Rik<tm1a(EUCOMM)Wtsi>
						MP:0003792	abnormal major salivary gland morphology	1	Sh3pxd2a<tm1b(EUCOMM)Wtsi>
						MP:0009144	dilated pancreatic duct	1	Slc5a7<tm1a(KOMP)Wtsi>
						MP:0009532	decreased parotid gland size	1	Unk<tm1a(KOMP)Wtsi>
			MP:0000703	abnormal thymus morphology	17	MP:0000703	abnormal thymus morphology	13	1700067K01Rik<tm2a(KOMP)Wtsi>, Anks6<tm1b(KOMP)Wtsi>, Atp11a<tm1a(KOMP)Wtsi>, Chst11<tm1a(KOMP)Wtsi>, Chtop<tm1a(EUCOMM)Wtsi>, Cmip<tm1a(EUCOMM)Wtsi>, D930028M14Rik<tm1a(EUCOMM)Wtsi>, Mybphl<tm1b(KOMP)Wtsi>, Psph<tm1a(EUCOMM)Hmgu>, Pth1r<tm1a(EUCOMM)Hmgu>, Slc25a20<tm1a(EUCOMM)Wtsi>, Ssr2<tm1b(EUCOMM)Wtsi>, Traf6<tm2a(EUCOMM)Wtsi>
						MP:0013936	abnormal thymus topology	4	Brd2<em2Wtsi>, Nxn<tm1b(EUCOMM)Wtsi>, Psph<tm1a(EUCOMM)Hmgu>, Sh3pxd2a<tm1b(EUCOMM)Wtsi>
						MP:0000706	small thymus	1	Brd2<em2Wtsi>
						MP:0002368	abnormal thymus capsule morphology	1	Nsun2<tm1a(EUCOMM)Wtsi>
						MP:0000705	athymia	1	Psph<tm1a(EUCOMM)Hmgu>
			MP:0000653	abnormal sex gland morphology	3	MP:0001146	abnormal testis morphology	3	Npat<tm1b(EUCOMM)Wtsi>, Nsun2<tm1a(EUCOMM)Wtsi>, Sh3pxd2a<tm1b(EUCOMM)Wtsi>
						MP:0014011	abnormal ovary tissue architecture	1	Sh3pxd2a<tm1b(EUCOMM)Wtsi>
MP:0005390	skeleton phenotype	31	MP:0002114	abnormal axial skeleton morphology	26	MP:0004613	fusion of vertebral arches	19	1700067K01Rik<tm2a(KOMP)Wtsi>, 4933434E20Rik<tm1a(EUCOMM)Wtsi>, Adamts3<tm1b(KOMP)Wtsi>, Brd2<em2Wtsi>, Chtop<tm1a(EUCOMM)Wtsi>, Cir1<tm3a(KOMP)Wtsi>, Col4a3bp<tm1a(KOMP)Wtsi>, Fam46c<tm1b(KOMP)Wtsi>, Npat<tm1b(EUCOMM)Wtsi>, Nsun2<tm1a(EUCOMM)Wtsi>, Otud7b<tm1b(EUCOMM)Wtsi>, Pdzk1<tm2b(EUCOMM)Wtsi>, Polb<tm1a(KOMP)Wtsi>, Prrc2b<tm1a(EUCOMM)Wtsi>, Psph<tm1a(EUCOMM)Hmgu>, Rundc1<tm1b(EUCOMM)Wtsi>, …
						MP:0008922	abnormal cervical rib	8	1700067K01Rik<tm2a(KOMP)Wtsi>, Adamts3<tm1b(KOMP)Wtsi>, Camsap3<tm1a(EUCOMM)Wtsi>, Col4a3bp<tm1a(KOMP)Wtsi>, Dbn1<tm1b(KOMP)Wtsi>, Polb<tm1a(KOMP)Wtsi>, Sh3pxd2a<tm1b(EUCOMM)Wtsi>, Smg9<tm1b(EUCOMM)Wtsi>
						MP:0004599	abnormal vertebral arch morphology	5	4933434E20Rik<tm1a(EUCOMM)Wtsi>, Brd2<em2Wtsi>, Col4a3bp<tm1a(KOMP)Wtsi>, H13<tm1b(KOMP)Wtsi>, Sh3pxd2a<tm1b(EUCOMM)Wtsi>
						MP:0000141	abnormal vertebral body morphology	5	4933434E20Rik<tm1a(EUCOMM)Wtsi>, Brd2<em2Wtsi>, Chtop<tm1a(EUCOMM)Wtsi>, Psph<tm1a(EUCOMM)Hmgu>, Sh3pxd2a<tm1b(EUCOMM)Wtsi>
						MP:0000154	rib fusion	5	Brd2<em2Wtsi>, Chtop<tm1a(EUCOMM)Wtsi>, Cir1<tm3a(KOMP)Wtsi>, Npat<tm1b(EUCOMM)Wtsi>, Psph<tm1a(EUCOMM)Hmgu>
						MP:0000161	scoliosis	5	Brd2<em2Wtsi>, Chtop<tm1a(EUCOMM)Wtsi>, Cir1<tm3a(KOMP)Wtsi>, Dhx35<tm1b(EUCOMM)Wtsi>, Ssr2<tm1b(EUCOMM)Wtsi>
						MP:0013913	absent rib-vertebral column attachment	4	4933434E20Rik<tm1a(EUCOMM)Wtsi>, Brd2<em2Wtsi>, Chtop<tm1a(EUCOMM)Wtsi>, Cir1<tm3a(KOMP)Wtsi>
						MP:0000150	abnormal rib morphology	4	H13<tm1b(KOMP)Wtsi>, Mybphl<tm1b(KOMP)Wtsi>, Nsun2<tm1a(EUCOMM)Wtsi>, Rundc1<tm1b(EUCOMM)Wtsi>
						MP:0000480	increased rib number	3	Atp11a<tm1a(KOMP)Wtsi>, Brd2<em2Wtsi>, Psph<tm1a(EUCOMM)Hmgu>
						MP:0000153	rib bifurcation	3	Brd2<em2Wtsi>, Chtop<tm1a(EUCOMM)Wtsi>, Cir1<tm3a(KOMP)Wtsi>
						MP:0003345	decreased rib number	3	Brd2<em2Wtsi>, Chtop<tm1a(EUCOMM)Wtsi>, Cir1<tm3a(KOMP)Wtsi>
						MP:0004607	abnormal cervical atlas morphology	3	Chtop<tm1a(EUCOMM)Wtsi>, H13<tm1b(KOMP)Wtsi>, Polb<tm1a(KOMP)Wtsi>
						MP:0004603	absent vertebral arch	3	4933434E20Rik<tm1a(EUCOMM)Wtsi>, Brd2<em2Wtsi>, Chtop<tm1a(EUCOMM)Wtsi>
						MP:0004612	fusion of vertebral bodies	3	Col4a3bp<tm1a(KOMP)Wtsi>, Psph<tm1a(EUCOMM)Hmgu>, Smg9<tm1b(EUCOMM)Wtsi>
						MP:0004646	decreased cervical vertebrae number	3	Chtop<tm1a(EUCOMM)Wtsi>, Cir1<tm3a(KOMP)Wtsi>, Col4a3bp<tm1a(KOMP)Wtsi>
						MP:0000140	absent vertebral pedicles	1	Cir1<tm3a(KOMP)Wtsi>
						MP:0004648	decreased thoracic vertebrae number	1	Chtop<tm1a(EUCOMM)Wtsi>
						MP:0000137	abnormal vertebrae morphology	1	Dhx35<tm1b(EUCOMM)Wtsi>
						MP:0000138	absent vertebrae	1	Chtop<tm1a(EUCOMM)Wtsi>
						MP:0003048	abnormal cervical vertebrae morphology	1	Polb<tm1a(KOMP)Wtsi>
						MP:0013949	fusion of axis and occipital bones	1	Sh3pxd2a<tm1b(EUCOMM)Wtsi>
						MP:0000162	lordosis	1	Smg9<tm1b(EUCOMM)Wtsi>
						MP:0004609	vertebral fusion	1	Tcf7l2<tm1a(EUCOMM)Wtsi>
			MP:0002932	abnormal joint morphology	21	MP:0004613	fusion of vertebral arches	19	1700067K01Rik<tm2a(KOMP)Wtsi>, 4933434E20Rik<tm1a(EUCOMM)Wtsi>, Adamts3<tm1b(KOMP)Wtsi>, Brd2<em2Wtsi>, Chtop<tm1a(EUCOMM)Wtsi>, Cir1<tm3a(KOMP)Wtsi>, Col4a3bp<tm1a(KOMP)Wtsi>, Fam46c<tm1b(KOMP)Wtsi>, Npat<tm1b(EUCOMM)Wtsi>, Nsun2<tm1a(EUCOMM)Wtsi>, Otud7b<tm1b(EUCOMM)Wtsi>, Pdzk1<tm2b(EUCOMM)Wtsi>, Polb<tm1a(KOMP)Wtsi>, Prrc2b<tm1a(EUCOMM)Wtsi>, Psph<tm1a(EUCOMM)Hmgu>, Rundc1<tm1b(EUCOMM)Wtsi>, …
						MP:0004612	fusion of vertebral bodies	3	Col4a3bp<tm1a(KOMP)Wtsi>, Psph<tm1a(EUCOMM)Hmgu>, Smg9<tm1b(EUCOMM)Wtsi>
						MP:0013945	abnormal elbow joint morphology	2	Atp11a<tm1a(KOMP)Wtsi>, Tcf7l2<tm1a(EUCOMM)Wtsi>
						MP:0004609	vertebral fusion	1	Tcf7l2<tm1a(EUCOMM)Wtsi>
			MP:0002116	abnormal craniofacial bone morphology	21	MP:0004666	absent stapedial artery	9	Adamts3<tm1b(KOMP)Wtsi>, Adcy9<tm1b(EUCOMM)Wtsi>, H13<tm1b(KOMP)Wtsi>, Nsun2<tm1a(EUCOMM)Wtsi>, Nxn<tm1b(EUCOMM)Wtsi>, Polb<tm1a(KOMP)Wtsi>, Psph<tm1a(EUCOMM)Hmgu>, Sh3pxd2a<tm1b(EUCOMM)Wtsi>, Traf6<tm2a(EUCOMM)Wtsi>
						MP:0004463	basisphenoid bone foramen	8	Adamts3<tm1b(KOMP)Wtsi>, Brd2<em2Wtsi>, Dhx35<tm1b(EUCOMM)Wtsi>, Nsun2<tm1a(EUCOMM)Wtsi>, Sh3pxd2a<tm1b(EUCOMM)Wtsi>, Smg9<tm1b(EUCOMM)Wtsi>, Ssr2<tm1b(EUCOMM)Wtsi>, Tcf7l2<tm1a(EUCOMM)Wtsi>
						MP:0013826	absent hypoglossal canal	7	4933434E20Rik<tm1a(EUCOMM)Wtsi>, Chtop<tm1a(EUCOMM)Wtsi>, D930028M14Rik<tm1a(EUCOMM)Wtsi>, Dbn1<tm1b(KOMP)Wtsi>, Nsun2<tm1a(EUCOMM)Wtsi>, Prrc2b<tm1a(EUCOMM)Wtsi>, Sh3pxd2a<tm1b(EUCOMM)Wtsi>
						MP:0005105	abnormal middle ear ossicle morphology	3	Brd2<em2Wtsi>, Psph<tm1a(EUCOMM)Hmgu>, Smg9<tm1b(EUCOMM)Wtsi>
						MP:0010728	fusion of atlas and occipital bones	2	Chtop<tm1a(EUCOMM)Wtsi>, Sh3pxd2a<tm1b(EUCOMM)Wtsi>
						MP:0003056	abnormal hyoid bone morphology	2	4933434E20Rik<tm1a(EUCOMM)Wtsi>, Chtop<tm1a(EUCOMM)Wtsi>
						MP:0004442	occipital bone foramen	1	Cir1<tm3a(KOMP)Wtsi>
						MP:0005272	abnormal temporal bone morphology	1	Adcy9<tm1b(EUCOMM)Wtsi>
						MP:0000455	abnormal maxilla morphology	1	Chtop<tm1a(EUCOMM)Wtsi>
						MP:0005274	abnormal viscerocranium morphology	1	Chtop<tm1a(EUCOMM)Wtsi>
						MP:0000458	abnormal mandible morphology	1	Atp11a<tm1a(KOMP)Wtsi>
						MP:0013824	abnormal hypoglossal canal morphology	1	Dbn1<tm1b(KOMP)Wtsi>
						MP:0008023	abnormal styloid process morphology	1	H13<tm1b(KOMP)Wtsi>
						MP:0004539	absent maxilla	1	Psph<tm1a(EUCOMM)Hmgu>
						MP:0009917	abnormal hyoid bone body morphology	1	Sh3pxd2a<tm1b(EUCOMM)Wtsi>
						MP:0013871	abnormal stapedial artery topology	1	Sh3pxd2a<tm1b(EUCOMM)Wtsi>
						MP:0000079	abnormal basioccipital bone morphology	1	Sh3pxd2a<tm1b(EUCOMM)Wtsi>
						MP:0008386	absent styloid process	1	Sh3pxd2a<tm1b(EUCOMM)Wtsi>
						MP:0005269	abnormal occipital bone morphology	1	Sh3pxd2a<tm1b(EUCOMM)Wtsi>
						MP:0009913	abnormal hyoid bone greater horn morphology	1	Ssr2<tm1b(EUCOMM)Wtsi>
						MP:0005107	abnormal stapes morphology	1	Traf6<tm2a(EUCOMM)Wtsi>
			MP:0002115	abnormal limb bone morphology	3	MP:0002728	absent tibia	1	Col4a3bp<tm1a(KOMP)Wtsi>
						MP:0005296	abnormal humerus morphology	1	Npat<tm1b(EUCOMM)Wtsi>
						MP:0000559	abnormal femur morphology	1	Psph<tm1a(EUCOMM)Hmgu>
			MP:0009250	abnormal appendicular skeleton morphology	2	MP:0004686	decreased length of long bones	1	H13<tm1b(KOMP)Wtsi>
						MP:0004509	abnormal pelvic girdle bone morphology	1	Psph<tm1a(EUCOMM)Hmgu>
			MP:0000163	abnormal cartilage morphology	2	MP:0013932	fragmented Meckel's cartilage	2	Psph<tm1a(EUCOMM)Hmgu>, Sh3pxd2a<tm1b(EUCOMM)Wtsi>
						MP:0013933	short Meckel's cartilage	1	Psph<tm1a(EUCOMM)Hmgu>
			MP:0006322	abnormal perichondrium morphology	1	MP:0013844	abnormal perichondrial ossification	1	Chst11<tm1a(KOMP)Wtsi>
MP:0005387	immune system phenotype	30	MP:0001790	abnormal immune system physiology	19	MP:0013971	blood in lymph vessels	19	1700067K01Rik<tm2a(KOMP)Wtsi>, 4933434E20Rik<tm1a(EUCOMM)Wtsi>, Adcy9<tm1b(EUCOMM)Wtsi>, Brd2<em2Wtsi>, Celf4<tm1a(EUCOMM)Wtsi>, Chst11<tm1a(KOMP)Wtsi>, Cpt2<tm1b(KOMP)Wtsi>, Fam46c<tm1b(KOMP)Wtsi>, H13<tm1b(KOMP)Wtsi>, Kif1bp<tm1a(KOMP)Wtsi>, Mybphl<tm1b(KOMP)Wtsi>, Npat<tm1b(EUCOMM)Wtsi>, Pdzk1<tm2b(EUCOMM)Wtsi>, Psph<tm1a(EUCOMM)Hmgu>, Pth1r<tm1a(EUCOMM)Hmgu>, Sh3pxd2a<tm1b(EUCOMM)Wtsi>, Slc5a…
			MP:0000703	abnormal thymus morphology	17	MP:0000703	abnormal thymus morphology	13	1700067K01Rik<tm2a(KOMP)Wtsi>, Anks6<tm1b(KOMP)Wtsi>, Atp11a<tm1a(KOMP)Wtsi>, Chst11<tm1a(KOMP)Wtsi>, Chtop<tm1a(EUCOMM)Wtsi>, Cmip<tm1a(EUCOMM)Wtsi>, D930028M14Rik<tm1a(EUCOMM)Wtsi>, Mybphl<tm1b(KOMP)Wtsi>, Psph<tm1a(EUCOMM)Hmgu>, Pth1r<tm1a(EUCOMM)Hmgu>, Slc25a20<tm1a(EUCOMM)Wtsi>, Ssr2<tm1b(EUCOMM)Wtsi>, Traf6<tm2a(EUCOMM)Wtsi>
						MP:0013936	abnormal thymus topology	4	Brd2<em2Wtsi>, Nxn<tm1b(EUCOMM)Wtsi>, Psph<tm1a(EUCOMM)Hmgu>, Sh3pxd2a<tm1b(EUCOMM)Wtsi>
						MP:0000706	small thymus	1	Brd2<em2Wtsi>
						MP:0002368	abnormal thymus capsule morphology	1	Nsun2<tm1a(EUCOMM)Wtsi>
						MP:0000705	athymia	1	Psph<tm1a(EUCOMM)Hmgu>
			MP:0001879	abnormal lymphatic vessel morphology	11	MP:0013970	absent connection between subcutaneous lymph vessels and lymph sac	7	Brd2<em2Wtsi>, Dhx35<tm1b(EUCOMM)Wtsi>, Fam46c<tm1b(KOMP)Wtsi>, Pdzk1<tm2b(EUCOMM)Wtsi>, Psph<tm1a(EUCOMM)Hmgu>, Sh3pxd2a<tm1b(EUCOMM)Wtsi>, Smg9<tm1b(EUCOMM)Wtsi>
						MP:0001879	abnormal lymphatic vessel morphology	3	Cmip<tm1a(EUCOMM)Wtsi>, Pdzk1<tm2b(EUCOMM)Wtsi>, Sh3pxd2a<tm1b(EUCOMM)Wtsi>
						MP:0010200	enlarged lymphatic vessel	2	4933434E20Rik<tm1a(EUCOMM)Wtsi>, Pth1r<tm1a(EUCOMM)Hmgu>
						MP:0013841	abnormal lymphatic vessel topology	1	Polb<tm1a(KOMP)Wtsi>
			MP:0000689	abnormal spleen morphology	2	MP:0000694	spleen hypoplasia	2	Chtop<tm1a(EUCOMM)Wtsi>, Psph<tm1a(EUCOMM)Hmgu>
						MP:0000690	absent spleen	1	Chtop<tm1a(EUCOMM)Wtsi>
						MP:0000692	small spleen	1	Psph<tm1a(EUCOMM)Hmgu>
MP:0005391	vision/eye phenotype	28	MP:0003686	abnormal eye muscle morphology	21	MP:0003686	abnormal eye muscle morphology	19	4933434E20Rik<tm1a(EUCOMM)Wtsi>, Atp11a<tm1a(KOMP)Wtsi>, Celf4<tm1a(EUCOMM)Wtsi>, Chtop<tm1a(EUCOMM)Wtsi>, Cir1<tm3a(KOMP)Wtsi>, D930028M14Rik<tm1a(EUCOMM)Wtsi>, H13<tm1b(KOMP)Wtsi>, Kif1bp<tm1a(KOMP)Wtsi>, Nsun2<tm1a(EUCOMM)Wtsi>, Pdzk1<tm2b(EUCOMM)Wtsi>, Polb<tm1a(KOMP)Wtsi>, Prrc2b<tm1a(EUCOMM)Wtsi>, Psph<tm1a(EUCOMM)Hmgu>, Rundc1<tm1b(EUCOMM)Wtsi>, Sh3pxd2a<tm1b(EUCOMM)Wtsi>, Smg9<tm1b(EUCOMM…
						MP:0013929	absent eye muscles	2	Brd2<em2Wtsi>, Psph<tm1a(EUCOMM)Hmgu>
						MP:0013845	abnormal eye muscle topology	2	Chst11<tm1a(KOMP)Wtsi>, Sh3pxd2a<tm1b(EUCOMM)Wtsi>
			MP:0001286	abnormal eye development	15	MP:0004269	abnormal optic cup morphology	15	Atp11a<tm1a(KOMP)Wtsi>, Brd2<em2Wtsi>, Chtop<tm1a(EUCOMM)Wtsi>, Cir1<tm3a(KOMP)Wtsi>, Col4a3bp<tm1a(KOMP)Wtsi>, Dhx35<tm1b(EUCOMM)Wtsi>, H13<tm1b(KOMP)Wtsi>, Nsun2<tm1a(EUCOMM)Wtsi>, Polb<tm1a(KOMP)Wtsi>, Prrc2b<tm1a(EUCOMM)Wtsi>, Psph<tm1a(EUCOMM)Hmgu>, Sh3pxd2a<tm1b(EUCOMM)Wtsi>, Smg9<tm1b(EUCOMM)Wtsi>, Ssr2<tm1b(EUCOMM)Wtsi>, Traf6<tm2a(EUCOMM)Wtsi>
						MP:0004268	abnormal optic stalk morphology	7	Atp11a<tm1a(KOMP)Wtsi>, Brd2<em2Wtsi>, Chtop<tm1a(EUCOMM)Wtsi>, H13<tm1b(KOMP)Wtsi>, Nsun2<tm1a(EUCOMM)Wtsi>, Psph<tm1a(EUCOMM)Hmgu>, Traf6<tm2a(EUCOMM)Wtsi>
						MP:0009725	absent lens vesicle	2	Atp11a<tm1a(KOMP)Wtsi>, Psph<tm1a(EUCOMM)Hmgu>
						MP:0011697	vacuolated lens	1	Prrc2b<tm1a(EUCOMM)Wtsi>
						MP:0005262	coloboma	1	Smg9<tm1b(EUCOMM)Wtsi>
			MP:0005193	abnormal anterior eye segment morphology	10	MP:0001303	abnormal lens morphology	5	4933434E20Rik<tm1a(EUCOMM)Wtsi>, Nsun2<tm1a(EUCOMM)Wtsi>, Psph<tm1a(EUCOMM)Hmgu>, Pth1r<tm1a(EUCOMM)Hmgu>, Smg9<tm1b(EUCOMM)Wtsi>
						MP:0003078	aphakia	4	Brd2<em2Wtsi>, Col4a3bp<tm1a(KOMP)Wtsi>, Psph<tm1a(EUCOMM)Hmgu>, Smg9<tm1b(EUCOMM)Wtsi>
						MP:0009725	absent lens vesicle	2	Atp11a<tm1a(KOMP)Wtsi>, Psph<tm1a(EUCOMM)Hmgu>
						MP:0001306	small lens	1	Camsap3<tm1a(EUCOMM)Wtsi>
						MP:0011697	vacuolated lens	1	Prrc2b<tm1a(EUCOMM)Wtsi>
			MP:0005195	abnormal posterior eye segment morphology	9	MP:0009770	abnormal optic chiasm morphology	6	Adamts3<tm1b(KOMP)Wtsi>, Brd2<em2Wtsi>, H13<tm1b(KOMP)Wtsi>, Nsun2<tm1a(EUCOMM)Wtsi>, Smg9<tm1b(EUCOMM)Wtsi>, Ssr2<tm1b(EUCOMM)Wtsi>
						MP:0009771	absent optic chiasm	2	Psph<tm1a(EUCOMM)Hmgu>, Smg9<tm1b(EUCOMM)Wtsi>
						MP:0011965	decreased total retina thickness	1	Pth1r<tm1a(EUCOMM)Hmgu>
						MP:0006221	optic nerve hypoplasia	1	Rundc1<tm1b(EUCOMM)Wtsi>
						MP:0001330	abnormal optic nerve morphology	1	Ssr2<tm1b(EUCOMM)Wtsi>
			MP:0002092	abnormal eye morphology	6	MP:0002092	abnormal eye morphology	6	Atp11a<tm1a(KOMP)Wtsi>, Chtop<tm1a(EUCOMM)Wtsi>, Prrc2b<tm1a(EUCOMM)Wtsi>, Rundc1<tm1b(EUCOMM)Wtsi>, Slc5a7<tm1a(KOMP)Wtsi>, Smpd4<tm2b(KOMP)Wtsi>
			MP:0005253	abnormal eye physiology	2	MP:0006203	eye hemorrhage	2	Polb<tm1a(KOMP)Wtsi>, Prrc2b<tm1a(EUCOMM)Wtsi>
			MP:0001340	abnormal eyelid morphology	1	MP:0005287	narrow eye opening	1	Atp11a<tm1a(KOMP)Wtsi>
			MP:0001293	anophthalmia	1	MP:0001293	anophthalmia	1	Smg9<tm1b(EUCOMM)Wtsi>
MP:0005370	liver/biliary system phenotype	27	MP:0000598	abnormal liver morphology	24	MP:0000602	enlarged liver sinusoidal spaces	15	4933434E20Rik<tm1a(EUCOMM)Wtsi>, Adcy9<tm1b(EUCOMM)Wtsi>, Atp11a<tm1a(KOMP)Wtsi>, Brd2<em2Wtsi>, Dbn1<tm1b(KOMP)Wtsi>, Exoc3l2<tm1b(KOMP)Wtsi>, H13<tm1b(KOMP)Wtsi>, Kif1bp<tm1a(KOMP)Wtsi>, Nxn<tm1b(EUCOMM)Wtsi>, Prrc2b<tm1a(EUCOMM)Wtsi>, Rundc1<tm1b(EUCOMM)Wtsi>, Sh3pxd2a<tm1b(EUCOMM)Wtsi>, Smg9<tm1b(EUCOMM)Wtsi>, Ssr2<tm1b(EUCOMM)Wtsi>, Tcf7l2<tm1a(EUCOMM)Wtsi>
						MP:0010912	herniated liver	11	4933434E20Rik<tm1a(EUCOMM)Wtsi>, Atp11a<tm1a(KOMP)Wtsi>, D930028M14Rik<tm1a(EUCOMM)Wtsi>, Exoc3l2<tm1b(KOMP)Wtsi>, Nxn<tm1b(EUCOMM)Wtsi>, Psph<tm1a(EUCOMM)Hmgu>, Pth1r<tm1a(EUCOMM)Hmgu>, Sh3pxd2a<tm1b(EUCOMM)Wtsi>, Slc25a20<tm1a(EUCOMM)Wtsi>, Slc5a7<tm1a(KOMP)Wtsi>, Traf6<tm2a(EUCOMM)Wtsi>
						MP:0009820	abnormal liver vasculature morphology	3	Cmip<tm1a(EUCOMM)Wtsi>, H13<tm1b(KOMP)Wtsi>, Sh3pxd2a<tm1b(EUCOMM)Wtsi>
						MP:0008986	abnormal liver parenchyma morphology	2	Adamts3<tm1b(KOMP)Wtsi>, Camsap3<tm1a(EUCOMM)Wtsi>
						MP:0000600	liver hypoplasia	2	Atp11a<tm1a(KOMP)Wtsi>, Sh3pxd2a<tm1b(EUCOMM)Wtsi>
						MP:0003888	liver hemorrhage	1	Adcy9<tm1b(EUCOMM)Wtsi>
						MP:0000598	abnormal liver morphology	1	Sh3pxd2a<tm1b(EUCOMM)Wtsi>
						MP:0003327	liver cysts	1	Smg9<tm1b(EUCOMM)Wtsi>
			MP:0005083	abnormal biliary tract morphology	8	MP:0003253	dilated bile duct	3	Pth1r<tm1a(EUCOMM)Hmgu>, Sh3pxd2a<tm1b(EUCOMM)Wtsi>, Traf6<tm2a(EUCOMM)Wtsi>
						MP:0002928	abnormal bile duct morphology	3	Celf4<tm1a(EUCOMM)Wtsi>, Fam46c<tm1b(KOMP)Wtsi>, Psph<tm1a(EUCOMM)Hmgu>
						MP:0009495	abnormal common bile duct morphology	1	Mybphl<tm1b(KOMP)Wtsi>
						MP:0005084	abnormal gallbladder morphology	1	Brd2<em2Wtsi>
MP:0005382	craniofacial phenotype	25	MP:0002116	abnormal craniofacial bone morphology	21	MP:0004666	absent stapedial artery	9	Adamts3<tm1b(KOMP)Wtsi>, Adcy9<tm1b(EUCOMM)Wtsi>, H13<tm1b(KOMP)Wtsi>, Nsun2<tm1a(EUCOMM)Wtsi>, Nxn<tm1b(EUCOMM)Wtsi>, Polb<tm1a(KOMP)Wtsi>, Psph<tm1a(EUCOMM)Hmgu>, Sh3pxd2a<tm1b(EUCOMM)Wtsi>, Traf6<tm2a(EUCOMM)Wtsi>
						MP:0004463	basisphenoid bone foramen	8	Adamts3<tm1b(KOMP)Wtsi>, Brd2<em2Wtsi>, Dhx35<tm1b(EUCOMM)Wtsi>, Nsun2<tm1a(EUCOMM)Wtsi>, Sh3pxd2a<tm1b(EUCOMM)Wtsi>, Smg9<tm1b(EUCOMM)Wtsi>, Ssr2<tm1b(EUCOMM)Wtsi>, Tcf7l2<tm1a(EUCOMM)Wtsi>
						MP:0013826	absent hypoglossal canal	7	4933434E20Rik<tm1a(EUCOMM)Wtsi>, Chtop<tm1a(EUCOMM)Wtsi>, D930028M14Rik<tm1a(EUCOMM)Wtsi>, Dbn1<tm1b(KOMP)Wtsi>, Nsun2<tm1a(EUCOMM)Wtsi>, Prrc2b<tm1a(EUCOMM)Wtsi>, Sh3pxd2a<tm1b(EUCOMM)Wtsi>
						MP:0005105	abnormal middle ear ossicle morphology	3	Brd2<em2Wtsi>, Psph<tm1a(EUCOMM)Hmgu>, Smg9<tm1b(EUCOMM)Wtsi>
						MP:0010728	fusion of atlas and occipital bones	2	Chtop<tm1a(EUCOMM)Wtsi>, Sh3pxd2a<tm1b(EUCOMM)Wtsi>
						MP:0003056	abnormal hyoid bone morphology	2	4933434E20Rik<tm1a(EUCOMM)Wtsi>, Chtop<tm1a(EUCOMM)Wtsi>
						MP:0004442	occipital bone foramen	1	Cir1<tm3a(KOMP)Wtsi>
						MP:0005272	abnormal temporal bone morphology	1	Adcy9<tm1b(EUCOMM)Wtsi>
						MP:0000455	abnormal maxilla morphology	1	Chtop<tm1a(EUCOMM)Wtsi>
						MP:0005274	abnormal viscerocranium morphology	1	Chtop<tm1a(EUCOMM)Wtsi>
						MP:0000458	abnormal mandible morphology	1	Atp11a<tm1a(KOMP)Wtsi>
						MP:0013824	abnormal hypoglossal canal morphology	1	Dbn1<tm1b(KOMP)Wtsi>
						MP:0008023	abnormal styloid process morphology	1	H13<tm1b(KOMP)Wtsi>
						MP:0004539	absent maxilla	1	Psph<tm1a(EUCOMM)Hmgu>
						MP:0009917	abnormal hyoid bone body morphology	1	Sh3pxd2a<tm1b(EUCOMM)Wtsi>
						MP:0013871	abnormal stapedial artery topology	1	Sh3pxd2a<tm1b(EUCOMM)Wtsi>
						MP:0000079	abnormal basioccipital bone morphology	1	Sh3pxd2a<tm1b(EUCOMM)Wtsi>
						MP:0008386	absent styloid process	1	Sh3pxd2a<tm1b(EUCOMM)Wtsi>
						MP:0005269	abnormal occipital bone morphology	1	Sh3pxd2a<tm1b(EUCOMM)Wtsi>
						MP:0009913	abnormal hyoid bone greater horn morphology	1	Ssr2<tm1b(EUCOMM)Wtsi>
						MP:0005107	abnormal stapes morphology	1	Traf6<tm2a(EUCOMM)Wtsi>
			MP:0003743	abnormal facial morphology	8	MP:0000111	cleft palate	5	Adamts3<tm1b(KOMP)Wtsi>, Chst11<tm1a(KOMP)Wtsi>, Fam46c<tm1b(KOMP)Wtsi>, Kif1bp<tm1a(KOMP)Wtsi>, Nxn<tm1b(EUCOMM)Wtsi>
						MP:0000445	short snout	2	Dhx35<tm1b(EUCOMM)Wtsi>, Sh3pxd2a<tm1b(EUCOMM)Wtsi>
						MP:0009905	absent tongue	1	Psph<tm1a(EUCOMM)Hmgu>
						MP:0000452	abnormal mouth morphology	1	Psph<tm1a(EUCOMM)Hmgu>
						MP:0009904	tongue hypoplasia	1	Psph<tm1a(EUCOMM)Hmgu>
						MP:0013965	abnormally deep median sulcus of tongue	1	Sh3pxd2a<tm1b(EUCOMM)Wtsi>
						MP:0020301	short tongue	1	Sh3pxd2a<tm1b(EUCOMM)Wtsi>
						MP:0013818	abnormal oral cavity morphology	1	Sh3pxd2a<tm1b(EUCOMM)Wtsi>
			MP:0002233	abnormal nose morphology	7	MP:0002237	abnormal nasal cavity morphology	5	Atp11a<tm1a(KOMP)Wtsi>, Col4a3bp<tm1a(KOMP)Wtsi>, Psph<tm1a(EUCOMM)Hmgu>, Sh3pxd2a<tm1b(EUCOMM)Wtsi>, Smg9<tm1b(EUCOMM)Wtsi>
						MP:0002239	abnormal nasal septum morphology	4	Brd2<em2Wtsi>, Psph<tm1a(EUCOMM)Hmgu>, Sh3pxd2a<tm1b(EUCOMM)Wtsi>, Tcf7l2<tm1a(EUCOMM)Wtsi>
						MP:0002243	abnormal vomeronasal organ morphology	2	Psph<tm1a(EUCOMM)Hmgu>, Sh3pxd2a<tm1b(EUCOMM)Wtsi>
						MP:0013595	absent vomeronasal organ	1	Psph<tm1a(EUCOMM)Hmgu>
			MP:0002884	abnormal pharyngeal arch morphology	4	MP:0013917	persistent right 6th pharyngeal arch artery	4	Prrc2b<tm1a(EUCOMM)Wtsi>, Sh3pxd2a<tm1b(EUCOMM)Wtsi>, Smg9<tm1b(EUCOMM)Wtsi>, Traf6<tm2a(EUCOMM)Wtsi>
			MP:0002177	abnormal outer ear morphology	2	MP:0002177	abnormal outer ear morphology	2	H13<tm1b(KOMP)Wtsi>, Psph<tm1a(EUCOMM)Hmgu>
						MP:0006033	abnormal external auditory canal morphology	1	Psph<tm1a(EUCOMM)Hmgu>
						MP:0009707	absent external auditory canal	1	Psph<tm1a(EUCOMM)Hmgu>
			MP:0003935	abnormal craniofacial development	2	MP:0013932	fragmented Meckel's cartilage	2	Psph<tm1a(EUCOMM)Hmgu>, Sh3pxd2a<tm1b(EUCOMM)Wtsi>
						MP:0013933	short Meckel's cartilage	1	Psph<tm1a(EUCOMM)Hmgu>
MP:0005376	homeostasis/metabolism phenotype	25	MP:0001764	abnormal homeostasis	25	MP:0013848	subcutaneous edema	20	4933434E20Rik<tm1a(EUCOMM)Wtsi>, Adamts3<tm1b(KOMP)Wtsi>, Atp11a<tm1a(KOMP)Wtsi>, Brd2<em2Wtsi>, Chtop<tm1a(EUCOMM)Wtsi>, Cir1<tm3a(KOMP)Wtsi>, Cmip<tm1a(EUCOMM)Wtsi>, Fam46c<tm1b(KOMP)Wtsi>, H13<tm1b(KOMP)Wtsi>, Kif1bp<tm1a(KOMP)Wtsi>, Npat<tm1b(EUCOMM)Wtsi>, Nsun2<tm1a(EUCOMM)Wtsi>, Pdzk1<tm2b(EUCOMM)Wtsi>, Polb<tm1a(KOMP)Wtsi>, Psph<tm1a(EUCOMM)Hmgu>, Pth1r<tm1a(EUCOMM)Hmgu>, Sh3pxd2a<tm1b(EUC…
						MP:0013847	retropleural edema	6	Adamts3<tm1b(KOMP)Wtsi>, Adcy9<tm1b(EUCOMM)Wtsi>, Brd2<em2Wtsi>, Prrc2b<tm1a(EUCOMM)Wtsi>, Sh3pxd2a<tm1b(EUCOMM)Wtsi>, Slc25a20<tm1a(EUCOMM)Wtsi>
						MP:0005244	hemopericardium	3	Adamts3<tm1b(KOMP)Wtsi>, Cpt2<tm1b(KOMP)Wtsi>, Ssr2<tm1b(EUCOMM)Wtsi>
						MP:0001785	edema	2	D930028M14Rik<tm1a(EUCOMM)Wtsi>, Slc25a20<tm1a(EUCOMM)Wtsi>
						MP:0013846	retropharyngeal edema	2	Pth1r<tm1a(EUCOMM)Hmgu>, Sh3pxd2a<tm1b(EUCOMM)Wtsi>
MP:0005381	digestive/alimentary phenotype	22	MP:0000462	abnormal digestive system morphology	22	MP:0000497	abnormal small intestine placement	10	Adcy9<tm1b(EUCOMM)Wtsi>, Atp11a<tm1a(KOMP)Wtsi>, Chst11<tm1a(KOMP)Wtsi>, Chtop<tm1a(EUCOMM)Wtsi>, Cir1<tm3a(KOMP)Wtsi>, Fam46c<tm1b(KOMP)Wtsi>, Kif1bp<tm1a(KOMP)Wtsi>, Nxn<tm1b(EUCOMM)Wtsi>, Slc25a20<tm1a(EUCOMM)Wtsi>, Traf6<tm2a(EUCOMM)Wtsi>
						MP:0000111	cleft palate	5	Adamts3<tm1b(KOMP)Wtsi>, Chst11<tm1a(KOMP)Wtsi>, Fam46c<tm1b(KOMP)Wtsi>, Kif1bp<tm1a(KOMP)Wtsi>, Nxn<tm1b(EUCOMM)Wtsi>
						MP:0014023	abnormal intestine placement	3	Brd2<em2Wtsi>, H13<tm1b(KOMP)Wtsi>, Npat<tm1b(EUCOMM)Wtsi>
						MP:0003262	intestinal/bowel diverticulum	3	4933434E20Rik<tm1a(EUCOMM)Wtsi>, Cmip<tm1a(EUCOMM)Wtsi>, Traf6<tm2a(EUCOMM)Wtsi>
						MP:0013948	intraembryonal intestine elongation	2	Nsun2<tm1a(EUCOMM)Wtsi>, Psph<tm1a(EUCOMM)Hmgu>
						MP:0003130	anal atresia	2	4933434E20Rik<tm1a(EUCOMM)Wtsi>, Chtop<tm1a(EUCOMM)Wtsi>
						MP:0000496	abnormal small intestine morphology	2	Cmip<tm1a(EUCOMM)Wtsi>, Slc5a7<tm1a(KOMP)Wtsi>
						MP:0000613	abnormal salivary gland morphology	2	Chtop<tm1a(EUCOMM)Wtsi>, Psph<tm1a(EUCOMM)Hmgu>
						MP:0000489	abnormal large intestine morphology	2	Cir1<tm3a(KOMP)Wtsi>, Cmip<tm1a(EUCOMM)Wtsi>
						MP:0000618	small salivary gland	1	Psph<tm1a(EUCOMM)Hmgu>
						MP:0000492	abnormal rectum morphology	1	Chtop<tm1a(EUCOMM)Wtsi>
						MP:0000494	abnormal cecum morphology	1	Atp11a<tm1a(KOMP)Wtsi>
						MP:0011974	intestinal stenosis	1	Chtop<tm1a(EUCOMM)Wtsi>
						MP:0009904	tongue hypoplasia	1	Psph<tm1a(EUCOMM)Hmgu>
						MP:0009905	absent tongue	1	Psph<tm1a(EUCOMM)Hmgu>
						MP:0014022	abnormal duodenum topology	1	Psph<tm1a(EUCOMM)Hmgu>
						MP:0000477	abnormal intestine morphology	1	Psph<tm1a(EUCOMM)Hmgu>
						MP:0000614	absent salivary gland	1	Psph<tm1a(EUCOMM)Hmgu>
						MP:0013965	abnormally deep median sulcus of tongue	1	Sh3pxd2a<tm1b(EUCOMM)Wtsi>
						MP:0020301	short tongue	1	Sh3pxd2a<tm1b(EUCOMM)Wtsi>
						MP:0003792	abnormal major salivary gland morphology	1	Sh3pxd2a<tm1b(EUCOMM)Wtsi>
						MP:0009144	dilated pancreatic duct	1	Slc5a7<tm1a(KOMP)Wtsi>
						MP:0013862	abnormal cecum position	1	Tcf7l2<tm1a(EUCOMM)Wtsi>
						MP:0009532	decreased parotid gland size	1	Unk<tm1a(KOMP)Wtsi>
MP:0005369	muscle phenotype	22	MP:0003686	abnormal eye muscle morphology	21	MP:0003686	abnormal eye muscle morphology	19	4933434E20Rik<tm1a(EUCOMM)Wtsi>, Atp11a<tm1a(KOMP)Wtsi>, Celf4<tm1a(EUCOMM)Wtsi>, Chtop<tm1a(EUCOMM)Wtsi>, Cir1<tm3a(KOMP)Wtsi>, D930028M14Rik<tm1a(EUCOMM)Wtsi>, H13<tm1b(KOMP)Wtsi>, Kif1bp<tm1a(KOMP)Wtsi>, Nsun2<tm1a(EUCOMM)Wtsi>, Pdzk1<tm2b(EUCOMM)Wtsi>, Polb<tm1a(KOMP)Wtsi>, Prrc2b<tm1a(EUCOMM)Wtsi>, Psph<tm1a(EUCOMM)Hmgu>, Rundc1<tm1b(EUCOMM)Wtsi>, Sh3pxd2a<tm1b(EUCOMM)Wtsi>, Smg9<tm1b(EUCOMM…
						MP:0013929	absent eye muscles	2	Brd2<em2Wtsi>, Psph<tm1a(EUCOMM)Hmgu>
						MP:0013845	abnormal eye muscle topology	2	Chst11<tm1a(KOMP)Wtsi>, Sh3pxd2a<tm1b(EUCOMM)Wtsi>
			MP:0002108	abnormal muscle morphology	10	MP:0013967	abnormal infrahyoid muscle connection	7	4933434E20Rik<tm1a(EUCOMM)Wtsi>, H13<tm1b(KOMP)Wtsi>, Nsun2<tm1a(EUCOMM)Wtsi>, Pdzk1<tm2b(EUCOMM)Wtsi>, Psph<tm1a(EUCOMM)Hmgu>, Sh3pxd2a<tm1b(EUCOMM)Wtsi>, Ssr2<tm1b(EUCOMM)Wtsi>
						MP:0013815	abnormal digastric muscle morphology	2	Npat<tm1b(EUCOMM)Wtsi>, Ssr2<tm1b(EUCOMM)Wtsi>
						MP:0003924	diaphragmatic hernia	2	Chtop<tm1a(EUCOMM)Wtsi>, Sh3pxd2a<tm1b(EUCOMM)Wtsi>
						MP:0013966	abnormal infrahyoid muscle morphology	2	H13<tm1b(KOMP)Wtsi>, Npat<tm1b(EUCOMM)Wtsi>
						MP:0000759	abnormal skeletal muscle morphology	1	Prrc2b<tm1a(EUCOMM)Wtsi>
						MP:0013857	abnormal abdominal muscle morphology	1	Chtop<tm1a(EUCOMM)Wtsi>
						MP:0004846	absent skeletal muscle	1	Prrc2b<tm1a(EUCOMM)Wtsi>
						MP:0013930	abnormal digastric muscle connection	1	Sh3pxd2a<tm1b(EUCOMM)Wtsi>
						MP:0002108	abnormal muscle morphology	1	Sh3pxd2a<tm1b(EUCOMM)Wtsi>
						MP:0002279	abnormal diaphragm morphology	1	Ssr2<tm1b(EUCOMM)Wtsi>
MP:0005378	growth/size/body region phenotype	21	MP:0005378	growth/size/body region phenotype	15	MP:0014021	heterochrony	15	4933434E20Rik<tm1a(EUCOMM)Wtsi>, Adamts3<tm1b(KOMP)Wtsi>, Brd2<em2Wtsi>, Col4a3bp<tm1a(KOMP)Wtsi>, Dbn1<tm1b(KOMP)Wtsi>, Exoc3l2<tm1b(KOMP)Wtsi>, Fam46c<tm1b(KOMP)Wtsi>, H13<tm1b(KOMP)Wtsi>, Nsun2<tm1a(EUCOMM)Wtsi>, Nxn<tm1b(EUCOMM)Wtsi>, Psph<tm1a(EUCOMM)Hmgu>, Sh3pxd2a<tm1b(EUCOMM)Wtsi>, Smg9<tm1b(EUCOMM)Wtsi>, Ssr2<tm1b(EUCOMM)Wtsi>, Tcf7l2<tm1a(EUCOMM)Wtsi>
			MP:0003385	abnormal body wall morphology	9	MP:0008923	thoracoschisis	9	Adamts3<tm1b(KOMP)Wtsi>, Brd2<em2Wtsi>, Dhx35<tm1b(EUCOMM)Wtsi>, H13<tm1b(KOMP)Wtsi>, Npat<tm1b(EUCOMM)Wtsi>, Nsun2<tm1a(EUCOMM)Wtsi>, Psph<tm1a(EUCOMM)Hmgu>, Sh3pxd2a<tm1b(EUCOMM)Wtsi>, Smg9<tm1b(EUCOMM)Wtsi>
			MP:0003743	abnormal facial morphology	8	MP:0000111	cleft palate	5	Adamts3<tm1b(KOMP)Wtsi>, Chst11<tm1a(KOMP)Wtsi>, Fam46c<tm1b(KOMP)Wtsi>, Kif1bp<tm1a(KOMP)Wtsi>, Nxn<tm1b(EUCOMM)Wtsi>
						MP:0000445	short snout	2	Dhx35<tm1b(EUCOMM)Wtsi>, Sh3pxd2a<tm1b(EUCOMM)Wtsi>
						MP:0009905	absent tongue	1	Psph<tm1a(EUCOMM)Hmgu>
						MP:0000452	abnormal mouth morphology	1	Psph<tm1a(EUCOMM)Hmgu>
						MP:0009904	tongue hypoplasia	1	Psph<tm1a(EUCOMM)Hmgu>
						MP:0013965	abnormally deep median sulcus of tongue	1	Sh3pxd2a<tm1b(EUCOMM)Wtsi>
						MP:0020301	short tongue	1	Sh3pxd2a<tm1b(EUCOMM)Wtsi>
						MP:0013818	abnormal oral cavity morphology	1	Sh3pxd2a<tm1b(EUCOMM)Wtsi>
			MP:0002233	abnormal nose morphology	7	MP:0002237	abnormal nasal cavity morphology	5	Atp11a<tm1a(KOMP)Wtsi>, Col4a3bp<tm1a(KOMP)Wtsi>, Psph<tm1a(EUCOMM)Hmgu>, Sh3pxd2a<tm1b(EUCOMM)Wtsi>, Smg9<tm1b(EUCOMM)Wtsi>
						MP:0002239	abnormal nasal septum morphology	4	Brd2<em2Wtsi>, Psph<tm1a(EUCOMM)Hmgu>, Sh3pxd2a<tm1b(EUCOMM)Wtsi>, Tcf7l2<tm1a(EUCOMM)Wtsi>
						MP:0002243	abnormal vomeronasal organ morphology	2	Psph<tm1a(EUCOMM)Hmgu>, Sh3pxd2a<tm1b(EUCOMM)Wtsi>
						MP:0013595	absent vomeronasal organ	1	Psph<tm1a(EUCOMM)Hmgu>
			MP:0004133	heterotaxia	2	MP:0011249	abdominal situs inversus	1	Anks6<tm1b(KOMP)Wtsi>
						MP:0010854	lung situs inversus	1	Anks6<tm1b(KOMP)Wtsi>
						MP:0003178	left pulmonary isomerism	1	H13<tm1b(KOMP)Wtsi>
						MP:0002766	situs inversus	1	H13<tm1b(KOMP)Wtsi>
			MP:0002177	abnormal outer ear morphology	2	MP:0002177	abnormal outer ear morphology	2	H13<tm1b(KOMP)Wtsi>, Psph<tm1a(EUCOMM)Hmgu>
						MP:0006033	abnormal external auditory canal morphology	1	Psph<tm1a(EUCOMM)Hmgu>
						MP:0009707	absent external auditory canal	1	Psph<tm1a(EUCOMM)Hmgu>
			MP:0004196	abnormal prenatal growth/weight/body size	2	MP:0004201	fetal growth retardation	2	Npat<tm1b(EUCOMM)Wtsi>, Ssr2<tm1b(EUCOMM)Wtsi>
MP:0005367	renal/urinary system phenotype	19	MP:0000534	abnormal ureter morphology	15	MP:0011493	double ureter	6	4933434E20Rik<tm1a(EUCOMM)Wtsi>, Chst11<tm1a(KOMP)Wtsi>, Npat<tm1b(EUCOMM)Wtsi>, Sh3pxd2a<tm1b(EUCOMM)Wtsi>, Slc25a20<tm1a(EUCOMM)Wtsi>, Smg9<tm1b(EUCOMM)Wtsi>
						MP:0003584	bifid ureter	4	1700067K01Rik<tm2a(KOMP)Wtsi>, Adamts3<tm1b(KOMP)Wtsi>, Sh3pxd2a<tm1b(EUCOMM)Wtsi>, Traf6<tm2a(EUCOMM)Wtsi>
						MP:0013943	abnormal ureter topology	3	Chtop<tm1a(EUCOMM)Wtsi>, Npat<tm1b(EUCOMM)Wtsi>, Tcf7l2<tm1a(EUCOMM)Wtsi>
						MP:0003586	dilated ureter	2	Adamts3<tm1b(KOMP)Wtsi>, Smpd4<tm2b(KOMP)Wtsi>
						MP:0003722	absent ureter	2	Mybphl<tm1b(KOMP)Wtsi>, Unk<tm1a(KOMP)Wtsi>
						MP:0000534	abnormal ureter morphology	1	Cir1<tm3a(KOMP)Wtsi>
						MP:0011797	blind ureter	1	Chtop<tm1a(EUCOMM)Wtsi>
			MP:0002135	abnormal kidney morphology	12	MP:0002989	small kidney	5	Brd2<em2Wtsi>, Cir1<tm3a(KOMP)Wtsi>, Fam46c<tm1b(KOMP)Wtsi>, H13<tm1b(KOMP)Wtsi>, Psph<tm1a(EUCOMM)Hmgu>
						MP:0000520	absent kidney	5	H13<tm1b(KOMP)Wtsi>, Mybphl<tm1b(KOMP)Wtsi>, Smg9<tm1b(EUCOMM)Wtsi>, Tcf7l2<tm1a(EUCOMM)Wtsi>, Unk<tm1a(KOMP)Wtsi>
						MP:0011361	pelvic kidney	2	Chtop<tm1a(EUCOMM)Wtsi>, Sh3pxd2a<tm1b(EUCOMM)Wtsi>
						MP:0002135	abnormal kidney morphology	2	Sh3pxd2a<tm1b(EUCOMM)Wtsi>, Traf6<tm2a(EUCOMM)Wtsi>
			MP:0000538	abnormal urinary bladder morphology	3	MP:0003617	urinary bladder hypoplasia	3	4933434E20Rik<tm1a(EUCOMM)Wtsi>, Chtop<tm1a(EUCOMM)Wtsi>, Sh3pxd2a<tm1b(EUCOMM)Wtsi>
MP:0005388	respiratory system phenotype	19	MP:0001175	abnormal lung morphology	8	MP:0001175	abnormal lung morphology	2	1700067K01Rik<tm2a(KOMP)Wtsi>, Anks6<tm1b(KOMP)Wtsi>
						MP:0010853	abnormal lung position or orientation	2	Brd2<em2Wtsi>, Sh3pxd2a<tm1b(EUCOMM)Wtsi>
						MP:0004881	abnormal lung size	1	Chtop<tm1a(EUCOMM)Wtsi>
						MP:0009571	abnormal right lung accessory lobe morphology	1	Adcy9<tm1b(EUCOMM)Wtsi>
						MP:0010854	lung situs inversus	1	Anks6<tm1b(KOMP)Wtsi>
						MP:0003178	left pulmonary isomerism	1	H13<tm1b(KOMP)Wtsi>
						MP:0009570	abnormal right lung morphology	1	Sh3pxd2a<tm1b(EUCOMM)Wtsi>
						MP:0010977	fused right lung lobes	1	Unk<tm1a(KOMP)Wtsi>
			MP:0002234	abnormal pharynx morphology	8	MP:0013967	abnormal infrahyoid muscle connection	7	4933434E20Rik<tm1a(EUCOMM)Wtsi>, H13<tm1b(KOMP)Wtsi>, Nsun2<tm1a(EUCOMM)Wtsi>, Pdzk1<tm2b(EUCOMM)Wtsi>, Psph<tm1a(EUCOMM)Hmgu>, Sh3pxd2a<tm1b(EUCOMM)Wtsi>, Ssr2<tm1b(EUCOMM)Wtsi>
						MP:0013966	abnormal infrahyoid muscle morphology	2	H13<tm1b(KOMP)Wtsi>, Npat<tm1b(EUCOMM)Wtsi>
			MP:0002233	abnormal nose morphology	7	MP:0002237	abnormal nasal cavity morphology	5	Atp11a<tm1a(KOMP)Wtsi>, Col4a3bp<tm1a(KOMP)Wtsi>, Psph<tm1a(EUCOMM)Hmgu>, Sh3pxd2a<tm1b(EUCOMM)Wtsi>, Smg9<tm1b(EUCOMM)Wtsi>
						MP:0002239	abnormal nasal septum morphology	4	Brd2<em2Wtsi>, Psph<tm1a(EUCOMM)Hmgu>, Sh3pxd2a<tm1b(EUCOMM)Wtsi>, Tcf7l2<tm1a(EUCOMM)Wtsi>
						MP:0002243	abnormal vomeronasal organ morphology	2	Psph<tm1a(EUCOMM)Hmgu>, Sh3pxd2a<tm1b(EUCOMM)Wtsi>
						MP:0013595	absent vomeronasal organ	1	Psph<tm1a(EUCOMM)Hmgu>
			MP:0002249	abnormal larynx morphology	3	MP:0002249	abnormal larynx morphology	3	Atp11a<tm1a(KOMP)Wtsi>, Psph<tm1a(EUCOMM)Hmgu>, Sh3pxd2a<tm1b(EUCOMM)Wtsi>
			MP:0002282	abnormal trachea morphology	1	MP:0002282	abnormal trachea morphology	1	Cpt2<tm1b(KOMP)Wtsi>
MP:0005397	hematopoietic system phenotype	17	MP:0000703	abnormal thymus morphology	17	MP:0000703	abnormal thymus morphology	13	1700067K01Rik<tm2a(KOMP)Wtsi>, Anks6<tm1b(KOMP)Wtsi>, Atp11a<tm1a(KOMP)Wtsi>, Chst11<tm1a(KOMP)Wtsi>, Chtop<tm1a(EUCOMM)Wtsi>, Cmip<tm1a(EUCOMM)Wtsi>, D930028M14Rik<tm1a(EUCOMM)Wtsi>, Mybphl<tm1b(KOMP)Wtsi>, Psph<tm1a(EUCOMM)Hmgu>, Pth1r<tm1a(EUCOMM)Hmgu>, Slc25a20<tm1a(EUCOMM)Wtsi>, Ssr2<tm1b(EUCOMM)Wtsi>, Traf6<tm2a(EUCOMM)Wtsi>
						MP:0013936	abnormal thymus topology	4	Brd2<em2Wtsi>, Nxn<tm1b(EUCOMM)Wtsi>, Psph<tm1a(EUCOMM)Hmgu>, Sh3pxd2a<tm1b(EUCOMM)Wtsi>
						MP:0000706	small thymus	1	Brd2<em2Wtsi>
						MP:0002368	abnormal thymus capsule morphology	1	Nsun2<tm1a(EUCOMM)Wtsi>
						MP:0000705	athymia	1	Psph<tm1a(EUCOMM)Hmgu>
			MP:0000689	abnormal spleen morphology	2	MP:0000694	spleen hypoplasia	2	Chtop<tm1a(EUCOMM)Wtsi>, Psph<tm1a(EUCOMM)Hmgu>
						MP:0000690	absent spleen	1	Chtop<tm1a(EUCOMM)Wtsi>
						MP:0000692	small spleen	1	Psph<tm1a(EUCOMM)Hmgu>
MP:0005377	hearing/vestibular/ear phenotype	12	MP:0000049	abnormal middle ear morphology	11	MP:0004666	absent stapedial artery	9	Adamts3<tm1b(KOMP)Wtsi>, Adcy9<tm1b(EUCOMM)Wtsi>, H13<tm1b(KOMP)Wtsi>, Nsun2<tm1a(EUCOMM)Wtsi>, Nxn<tm1b(EUCOMM)Wtsi>, Polb<tm1a(KOMP)Wtsi>, Psph<tm1a(EUCOMM)Hmgu>, Sh3pxd2a<tm1b(EUCOMM)Wtsi>, Traf6<tm2a(EUCOMM)Wtsi>
						MP:0005105	abnormal middle ear ossicle morphology	3	Brd2<em2Wtsi>, Psph<tm1a(EUCOMM)Hmgu>, Smg9<tm1b(EUCOMM)Wtsi>
						MP:0013871	abnormal stapedial artery topology	1	Sh3pxd2a<tm1b(EUCOMM)Wtsi>
						MP:0005107	abnormal stapes morphology	1	Traf6<tm2a(EUCOMM)Wtsi>
			MP:0000026	abnormal inner ear morphology	5	MP:0002428	abnormal semicircular canal morphology	2	Col4a3bp<tm1a(KOMP)Wtsi>, Psph<tm1a(EUCOMM)Hmgu>
						MP:0002858	abnormal posterior semicircular canal morphology	2	H13<tm1b(KOMP)Wtsi>, Psph<tm1a(EUCOMM)Hmgu>
						MP:0002859	abnormal inner ear canal fusion	1	Psph<tm1a(EUCOMM)Hmgu>
						MP:0006011	abnormal endolymphatic duct morphology	1	Smg9<tm1b(EUCOMM)Wtsi>
						MP:0013918	abnormal endolymphatic sac topology	1	Traf6<tm2a(EUCOMM)Wtsi>
			MP:0002177	abnormal outer ear morphology	2	MP:0002177	abnormal outer ear morphology	2	H13<tm1b(KOMP)Wtsi>, Psph<tm1a(EUCOMM)Hmgu>
						MP:0006033	abnormal external auditory canal morphology	1	Psph<tm1a(EUCOMM)Hmgu>
						MP:0009707	absent external auditory canal	1	Psph<tm1a(EUCOMM)Hmgu>
MP:0002169	no abnormal phenotype detected	9	MP:0002169	no abnormal phenotype detected	9	MP:0002169	no abnormal phenotype detected	9	Adcy9<tm1b(EUCOMM)Wtsi>, Camsap3<tm1a(EUCOMM)Wtsi>, Celf4<tm1a(EUCOMM)Wtsi>, Cmip<tm1a(EUCOMM)Wtsi>, Cpt2<tm1b(KOMP)Wtsi>, Exoc3l2<tm1b(KOMP)Wtsi>, Rundc1<tm1b(EUCOMM)Wtsi>, Slc5a7<tm1a(KOMP)Wtsi>, Smpd4<tm2b(KOMP)Wtsi>
MP:0005371	limbs/digits/tail phenotype	5	MP:0000572	abnormal autopod morphology	3	MP:0000562	polydactyly	2	Pdzk1<tm2b(EUCOMM)Wtsi>, Smg9<tm1b(EUCOMM)Wtsi>
						MP:0000565	oligodactyly	1	Psph<tm1a(EUCOMM)Hmgu>
			MP:0002115	abnormal limb bone morphology	3	MP:0002728	absent tibia	1	Col4a3bp<tm1a(KOMP)Wtsi>
						MP:0005296	abnormal humerus morphology	1	Npat<tm1b(EUCOMM)Wtsi>
						MP:0000559	abnormal femur morphology	1	Psph<tm1a(EUCOMM)Hmgu>
			MP:0000556	abnormal hindlimb morphology	2	MP:0002728	absent tibia	1	Col4a3bp<tm1a(KOMP)Wtsi>
						MP:0000559	abnormal femur morphology	1	Psph<tm1a(EUCOMM)Hmgu>
			MP:0000550	abnormal forelimb morphology	1	MP:0005296	abnormal humerus morphology	1	Npat<tm1b(EUCOMM)Wtsi>
MP:0005389	reproductive system phenotype	4	MP:0001145	abnormal male reproductive system morphology	4	MP:0001146	abnormal testis morphology	3	Npat<tm1b(EUCOMM)Wtsi>, Nsun2<tm1a(EUCOMM)Wtsi>, Sh3pxd2a<tm1b(EUCOMM)Wtsi>
						MP:0003595	epididymal cyst	1	Kif1bp<tm1a(KOMP)Wtsi>
			MP:0000653	abnormal sex gland morphology	3	MP:0001146	abnormal testis morphology	3	Npat<tm1b(EUCOMM)Wtsi>, Nsun2<tm1a(EUCOMM)Wtsi>, Sh3pxd2a<tm1b(EUCOMM)Wtsi>
						MP:0014011	abnormal ovary tissue architecture	1	Sh3pxd2a<tm1b(EUCOMM)Wtsi>
			MP:0001119	abnormal female reproductive system morphology	1	MP:0014011	abnormal ovary tissue architecture	1	Sh3pxd2a<tm1b(EUCOMM)Wtsi>
MP:0010771	integument phenotype	3	MP:0002060	abnormal skin morphology	2	MP:0001247	dermal cysts	1	Polb<tm1a(KOMP)Wtsi>
						MP:0002015	epithelioid cysts	1	Psph<tm1a(EUCOMM)Hmgu>
			MP:0010678	abnormal skin adnexa morphology	1	MP:0000629	absent mammary gland	1	Dhx35<tm1b(EUCOMM)Wtsi>
MP:0002006	tumorigenesis	3	MP:0002006	tumorigenesis	3	MP:0014018	embryo tumor	2	Cmip<tm1a(EUCOMM)Wtsi>, Kif1bp<tm1a(KOMP)Wtsi>
						MP:0002947	increased hemangioma incidence	1	Pth1r<tm1a(EUCOMM)Hmgu>
