# Supplementary material for: Highly variable penetrance of abnormal phenotypes in embryonic lethal knockout mice
Source: Wellcome Open Res. 2017 Feb 27;1:1. Originally published 2016 Nov 15. [Version 2] doi: 10.12688/wellcomeopenres.9899.2 (PMC5159622; doi:10.12688/wellcomeopenres.9899.2)
Supplement: Supplementary file 6 [file wellcomeopenres-1-11724-s0005.tgz › 3634217a-4968-4bc8-9c2f-988943bd641b.xlsx]

## Sheet: sheet1
	HIGH LEVEL SLIM			INTERMEDIATE LEVEL SLIM			ANNOTATION LEVEL
MP:0002169	no abnormal phenotype detected	37	MP:0002169	no abnormal phenotype detected	37	MP:0002169	no abnormal phenotype detected	37	1700067K01Rik<tm2a(KOMP)Wtsi>, 4933434E20Rik<tm1a(EUCOMM)Wtsi>, Adamts3<tm1b(KOMP)Wtsi>, Adcy9<tm1b(EUCOMM)Wtsi>, Anks6<tm1b(KOMP)Wtsi>, Atp11a<tm1a(KOMP)Wtsi>, Brd2<em2Wtsi>, Camsap3<tm1a(EUCOMM)Wtsi>, Celf4<tm1a(EUCOMM)Wtsi>, Chtop<tm1a(EUCOMM)Wtsi>, Cmip<tm1a(EUCOMM)Wtsi>, Col4a3bp<tm1a(KOMP)Wtsi>, Cpt2<tm1b(KOMP)Wtsi>, D930028M14Rik<tm1a(EUCOMM)Wtsi>, Dhx35<tm1b(EUCOMM)Wtsi>, Exoc3l2<tm1b(KOM…
MP:0005385	cardiovascular system phenotype	13	MP:0001614	abnormal blood vessel morphology	13	MP:0013840	absent segment of posterior cerebral artery	3	Adamts3<tm1b(KOMP)Wtsi>, Cir1<tm3a(KOMP)Wtsi>, Slc5a7<tm1a(KOMP)Wtsi>
						MP:0013876	absent ductus venosus valve	3	Chst11<tm1a(KOMP)Wtsi>, Nsun2<tm1a(EUCOMM)Wtsi>, Tcf7l2<tm1a(EUCOMM)Wtsi>
						MP:0013877	abnormal ductus venosus valve morphology	2	Otud7b<tm1b(EUCOMM)Wtsi>, Pdzk1<tm2b(EUCOMM)Wtsi>
						MP:0011683	dual inferior vena cava	2	Chst11<tm1a(KOMP)Wtsi>, Traf6<tm2a(EUCOMM)Wtsi>
						MP:0014003	additional anastomosis between intracranial vertebral arteries	2	Camsap3<tm1a(EUCOMM)Wtsi>, Cir1<tm3a(KOMP)Wtsi>
						MP:0006063	abnormal inferior vena cava morphology	2	Cir1<tm3a(KOMP)Wtsi>, Slc25a20<tm1a(EUCOMM)Wtsi>
						MP:0013853	abnormal hepatic portal vein formation	1	Chst11<tm1a(KOMP)Wtsi>
						MP:0006093	arteriovenous malformation	1	Exoc3l2<tm1b(KOMP)Wtsi>
						MP:0010530	cerebral arteriovenous malformation	1	Brd2<em2Wtsi>
						MP:0013813	dilated hepatic portal vein	1	Tcf7l2<tm1a(EUCOMM)Wtsi>
						MP:0000602	enlarged liver sinusoidal spaces	1	Tcf7l2<tm1a(EUCOMM)Wtsi>
						MP:0014006	absent posterior communicating artery	1	Tcf7l2<tm1a(EUCOMM)Wtsi>
			MP:0000266	abnormal heart morphology	1	MP:0010595	abnormal aortic valve cusp morphology	1	Slc25a20<tm1a(EUCOMM)Wtsi>
MP:0003631	nervous system phenotype	8	MP:0002152	abnormal brain morphology	7	MP:0013840	absent segment of posterior cerebral artery	3	Adamts3<tm1b(KOMP)Wtsi>, Cir1<tm3a(KOMP)Wtsi>, Slc5a7<tm1a(KOMP)Wtsi>
						MP:0000783	abnormal forebrain morphology	3	Adamts3<tm1b(KOMP)Wtsi>, Atp11a<tm1a(KOMP)Wtsi>, Chtop<tm1a(EUCOMM)Wtsi>
						MP:0010530	cerebral arteriovenous malformation	1	Brd2<em2Wtsi>
						MP:0014006	absent posterior communicating artery	1	Tcf7l2<tm1a(EUCOMM)Wtsi>
			MP:0002752	abnormal somatic nervous system morphology	1	MP:0013835	absent hypoglossal nerve	1	Adcy9<tm1b(EUCOMM)Wtsi>
MP:0005367	renal/urinary system phenotype	7	MP:0000534	abnormal ureter morphology	7	MP:0011493	double ureter	4	Adamts3<tm1b(KOMP)Wtsi>, Celf4<tm1a(EUCOMM)Wtsi>, Fam46c<tm1b(KOMP)Wtsi>, Mybphl<tm1b(KOMP)Wtsi>
						MP:0011803	double kidney pelvis	3	Adamts3<tm1b(KOMP)Wtsi>, Fam46c<tm1b(KOMP)Wtsi>, Mybphl<tm1b(KOMP)Wtsi>
						MP:0003586	dilated ureter	2	4933434E20Rik<tm1a(EUCOMM)Wtsi>, Cir1<tm3a(KOMP)Wtsi>
						MP:0003722	absent ureter	1	Unk<tm1a(KOMP)Wtsi>
			MP:0002135	abnormal kidney morphology	4	MP:0011803	double kidney pelvis	3	Adamts3<tm1b(KOMP)Wtsi>, Fam46c<tm1b(KOMP)Wtsi>, Mybphl<tm1b(KOMP)Wtsi>
						MP:0000520	absent kidney	1	Unk<tm1a(KOMP)Wtsi>
						MP:0002989	small kidney	1	Unk<tm1a(KOMP)Wtsi>
MP:0005387	immune system phenotype	7	MP:0001790	abnormal immune system physiology	5	MP:0013971	blood in lymph vessels	5	Adcy9<tm1b(EUCOMM)Wtsi>, Celf4<tm1a(EUCOMM)Wtsi>, Cmip<tm1a(EUCOMM)Wtsi>, Psph<tm1a(EUCOMM)Hmgu>, Traf6<tm2a(EUCOMM)Wtsi>
			MP:0000703	abnormal thymus morphology	1	MP:0000703	abnormal thymus morphology	1	Dbn1<tm1b(KOMP)Wtsi>
			MP:0001879	abnormal lymphatic vessel morphology	1	MP:0013970	absent connection between subcutaneous lymph vessels and lymph sac	1	Rundc1<tm1b(EUCOMM)Wtsi>
MP:0005380	embryogenesis phenotype	5	MP:0008487	abnormal mesonephros morphology	5	MP:0013852	abnormal Mullerian duct topology	3	Adamts3<tm1b(KOMP)Wtsi>, Chst11<tm1a(KOMP)Wtsi>, Psph<tm1a(EUCOMM)Hmgu>
						MP:0003826	abnormal Mullerian duct morphology	2	Adcy9<tm1b(EUCOMM)Wtsi>, Dbn1<tm1b(KOMP)Wtsi>
						MP:0013851	abnormal Wolffian duct topology	1	Adamts3<tm1b(KOMP)Wtsi>
MP:0005391	vision/eye phenotype	2	MP:0003686	abnormal eye muscle morphology	1	MP:0003686	abnormal eye muscle morphology	1	Tcf7l2<tm1a(EUCOMM)Wtsi>
			MP:0002092	abnormal eye morphology	1	MP:0002092	abnormal eye morphology	1	Traf6<tm2a(EUCOMM)Wtsi>
MP:0005378	growth/size/body region phenotype	2	MP:0005378	growth/size/body region phenotype	2	MP:0014021	heterochrony	2	Chst11<tm1a(KOMP)Wtsi>, Kif1bp<tm1a(KOMP)Wtsi>
MP:0005390	skeleton phenotype	1	MP:0002115	abnormal limb bone morphology	1	MP:0000559	abnormal femur morphology	1	Chst11<tm1a(KOMP)Wtsi>
MP:0005379	endocrine/exocrine gland phenotype	1	MP:0000703	abnormal thymus morphology	1	MP:0000703	abnormal thymus morphology	1	Dbn1<tm1b(KOMP)Wtsi>
MP:0005397	hematopoietic system phenotype	1	MP:0000703	abnormal thymus morphology	1	MP:0000703	abnormal thymus morphology	1	Dbn1<tm1b(KOMP)Wtsi>
MP:0005370	liver/biliary system phenotype	1	MP:0000598	abnormal liver morphology	1	MP:0000602	enlarged liver sinusoidal spaces	1	Tcf7l2<tm1a(EUCOMM)Wtsi>
MP:0005371	limbs/digits/tail phenotype	1	MP:0000556	abnormal hindlimb morphology	1	MP:0000559	abnormal femur morphology	1	Chst11<tm1a(KOMP)Wtsi>
			MP:0002115	abnormal limb bone morphology	1	MP:0000559	abnormal femur morphology	1	Chst11<tm1a(KOMP)Wtsi>
MP:0005369	muscle phenotype	1	MP:0003686	abnormal eye muscle morphology	1	MP:0003686	abnormal eye muscle morphology	1	Tcf7l2<tm1a(EUCOMM)Wtsi>
