# Supplementary material for: Highly variable penetrance of abnormal phenotypes in embryonic lethal knockout mice
Source: Wellcome Open Res. 2017 Feb 27;1:1. Originally published 2016 Nov 15. [Version 2] doi: 10.12688/wellcomeopenres.9899.2 (PMC5159622; doi:10.12688/wellcomeopenres.9899.2)
Supplement: Supplementary file 7 [file wellcomeopenres-1-11724-s0006.tgz]

Archive with 1 entries (1 files):
- c510bc8d-6880-47a8-ae3a-ee3b3312f634.xlsx
