# Supplementary material for: Highly variable penetrance of abnormal phenotypes in embryonic lethal knockout mice
Source: Wellcome Open Res. 2017 Feb 27;1:1. Originally published 2016 Nov 15. [Version 2] doi: 10.12688/wellcomeopenres.9899.2 (PMC5159622; doi:10.12688/wellcomeopenres.9899.2)
Supplement: Supplementary file 7 [file wellcomeopenres-1-11724-s0006.tgz › c510bc8d-6880-47a8-ae3a-ee3b3312f634.xlsx]

## Sheet: dmdd_high_level_mp_slim.tsv
MP:0002169	no abnormal phenotype detected
MP:0005375	adipose tissue phenotype
MP:0005386	behavior/neurological phenotype
MP:0005385	cardiovascular system phenotype
MP:0005384	cellular phenotype
MP:0005382	craniofacial phenotype
MP:0005381	digestive/alimentary phenotype
MP:0005380	embryogenesis phenotype
MP:0005379	endocrine/exocrine gland phenotype
MP:0005378	growth/size/body region phenotype
MP:0005377	hearing/vestibular/ear phenotype
MP:0005397	hematopoietic system phenotype
MP:0005376	homeostasis/metabolism phenotype
MP:0005387	immune system phenotype
MP:0010771	integument phenotype
MP:0005371	limbs/digits/tail phenotype
MP:0005370	liver/biliary system phenotype
MP:0010768	mortality/aging
MP:0005369	muscle phenotype
MP:0003631	nervous system phenotype
MP:0001186	pigmentation phenotype
MP:0005367	renal/urinary system phenotype
MP:0005389	reproductive system phenotype
MP:0005388	respiratory system phenotype
MP:0005390	skeleton phenotype
MP:0005394	taste/olfaction phenotype
MP:0002006	tumorigenesis
MP:0005391	vision/eye phenotype
