# Supplementary material for: Highly variable penetrance of abnormal phenotypes in embryonic lethal knockout mice
Source: Wellcome Open Res. 2017 Feb 27;1:1. Originally published 2016 Nov 15. [Version 2] doi: 10.12688/wellcomeopenres.9899.2 (PMC5159622; doi:10.12688/wellcomeopenres.9899.2)
Supplement: Supplementary file 8 [file wellcomeopenres-1-11724-s0007.tgz › 3af20b0c-c0a1-4592-9df3-6bdb4ff29912.xlsx]

## Sheet: dmdd_intermediate_level_mp_slim
MP:0000001	mammalian phenotype
MP:0002873	normal phenotype
MP:0002169	no abnormal phenotype detected
MP:0005375	adipose tissue phenotype
MP:0000003	abnormal adipose tissue morphology
MP:0005666	abnormal adipose tissue physiology
MP:0004924	abnormal behavior
MP:0020222	abnormal alertness
MP:0011275	abnormal behavioral response to light
MP:0009745	abnormal behavioral response to xenobiotic
MP:0001502	abnormal circadian rhythm
MP:0002069	abnormal consumption behavior
MP:0002572	abnormal emotion/affect behavior
MP:0001440	abnormal grooming behavior
MP:0010698	abnormal impulsive behavior control
MP:0002063	abnormal learning/memory/conditioning
MP:0002066	abnormal motor capabilities/coordination/movement
MP:0002067	abnormal sensory capabilities/reflexes/nociception
MP:0011396	abnormal sleep behavior
MP:0002557	abnormal social/conspecific interaction
MP:0001529	abnormal vocalization
MP:0002822	catalepsy
MP:0002899	fatigue
MP:0002064	seizures
MP:0002127	abnormal cardiovascular system morphology
MP:0001614	abnormal blood vessel morphology
MP:0002925	abnormal cardiovascular development
MP:0000266	abnormal heart morphology
MP:0003279	aneurysm
MP:0013332	peliosis
MP:0001544	abnormal cardiovascular system physiology
MP:0002128	abnormal blood circulation
MP:0010695	abnormal blood pressure regulation
MP:0000249	abnormal blood vessel physiology
MP:0004039	abnormal cardiac cell glucose uptake
MP:0002972	abnormal cardiac muscle contractility
MP:0004084	abnormal cardiac muscle relaxation
MP:0011926	abnormal cardiac valve physiology
MP:0011390	abnormal fetal cardiomyocyte physiology
MP:0011925	abnormal heart echocardiography feature
MP:0008775	abnormal heart ventricle pressure
MP:0004085	abnormal heartbeat
MP:0003137	abnormal impulse conducting system conduction
MP:0020095	abnormal mean heart rate adaptation
MP:0004215	abnormal myocardial fiber physiology
MP:0003547	abnormal pulmonary pressure
MP:0020092	abnormal susceptibility to aortic cartilaginous metaplasia
MP:0020098	abnormal susceptibility to diet-induced aortic fatty streak lesions
MP:0000230	abnormal systemic arterial blood pressure
MP:0004484	altered response of heart to induced stress
MP:0000343	altered response to myocardial infarction
MP:0005330	cardiomyopathy
MP:0006138	congestive heart failure
MP:0001853	heart inflammation
MP:0003328	portal hypertension
MP:0005384	cellular phenotype
MP:0000358	abnormal cell morphology
MP:0005621	abnormal cell physiology
MP:0013258	abnormal extracellular matrix morphology
MP:0003121	genetic imprinting
MP:0005382	craniofacial phenotype
MP:0000428	abnormal craniofacial morphology
MP:0002116	abnormal craniofacial bone morphology
MP:0003935	abnormal craniofacial development
MP:0003743	abnormal facial morphology
MP:0011495	abnormal head shape
MP:0002177	abnormal outer ear morphology
MP:0005381	digestive/alimentary phenotype
MP:0000462	abnormal digestive system morphology
MP:0001663	abnormal digestive system physiology
MP:0005380	embryogenesis phenotype
MP:0001672	abnormal embryogenesis/ development
MP:0002084	abnormal developmental patterning
MP:0001697	abnormal embryo size
MP:0002085	abnormal embryonic tissue morphology
MP:0008926	abnormal anterior definitive endoderm morphology
MP:0013230	abnormal cervical sinus morphology
MP:0003085	abnormal egg cylinder morphology
MP:0010115	abnormal embryonic cloaca morphology
MP:3000001	abnormal gastrula morphology
MP:0011411	abnormal gonadal ridge morphology
MP:0011257	abnormal head fold morphology
MP:0011260	abnormal head mesenchyme morphology
MP:0012187	abnormal intraembryonic coelom morphology
MP:0005650	abnormal limb bud morphology
MP:0006301	abnormal mesenchyme morphology
MP:0008487	abnormal mesonephros morphology
MP:0011256	abnormal neural fold morphology
MP:0005657	abnormal neural plate morphology
MP:0002151	abnormal neural tube morphology/development
MP:0002825	abnormal notochord morphology
MP:0002884	abnormal pharyngeal arch morphology
MP:0013231	abnormal pharyngeal groove morphology
MP:0013232	abnormal pharyngeal membrane morphology
MP:0006031	abnormal pharyngeal pouch morphology
MP:0012496	abnormal pleuropericardial membrane morphology
MP:0002399	abnormal pluripotent precursor cell morphology/development
MP:0013217	abnormal posterior definitive endoderm morphology
MP:0003885	abnormal rostral-caudal body axis extension
MP:0012252	abnormal septum transversum morphology
MP:0001688	abnormal somite development
MP:0002861	abnormal tail bud morphology
MP:0011258	abnormal tail fold morphology
MP:0001674	abnormal triploblastic development
MP:0011835	abnormal urogenital fold morphology
MP:0011853	abnormal urorectal septum morphology
MP:0003988	disorganized embryonic tissue
MP:0013241	embryo tissue necrosis
MP:0008932	abnormal embryonic tissue physiology
MP:0003890	abnormal embryonic-extraembryonic boundary morphology
MP:0002086	abnormal extraembryonic tissue morphology
MP:0001726	abnormal allantois morphology
MP:0005029	abnormal amnion morphology
MP:0011199	abnormal amniotic cavity morphology
MP:0002836	abnormal chorion morphology
MP:0011202	abnormal ectoplacental cavity morphology
MP:0003396	abnormal embryonic hematopoiesis
MP:0011200	abnormal extraembryonic coelom morphology
MP:0010736	abnormal extraembryonic ectoderm morphology
MP:0001724	abnormal extraembryonic endoderm formation
MP:0006323	abnormal extraembryonic mesoderm development
MP:0011203	abnormal parietal yolk sac morphology
MP:0001711	abnormal placenta morphology
MP:0011197	abnormal proamniotic cavity morphology
MP:0001725	abnormal umbilical cord morphology
MP:0011201	abnormal visceral yolk sac cavity morphology
MP:0001718	abnormal visceral yolk sac morphology
MP:0003229	abnormal vitelline vasculature morphology
MP:0002582	disorganized extraembryonic tissue
MP:0004264	abnormal extraembryonic tissue physiology
MP:0004966	abnormal inner cell mass proliferation
MP:0009781	abnormal preimplantation embryo development
MP:0011186	abnormal visceral endoderm morphology
MP:0012028	abnormal visceral endoderm physiology
MP:0001730	embryonic growth arrest
MP:0003984	embryonic growth retardation
MP:0005379	endocrine/exocrine gland phenotype
MP:0002163	abnormal gland morphology
MP:0002164	abnormal gland physiology
MP:0005378	growth/size/body region phenotype
MP:0009701	abnormal birth body size
MP:0005451	abnormal body composition
MP:0003385	abnormal body wall morphology
MP:0004134	abnormal chest morphology
MP:0000432	abnormal head morphology
MP:0012719	abnormal neck morphology
MP:0002089	abnormal postnatal growth/weight/body size
MP:0004196	abnormal prenatal growth/weight/body size
MP:0001270	distended abdomen
MP:0004133	heterotaxia
MP:0013328	visceromegaly
MP:0005377	hearing/vestibular/ear phenotype
MP:0002102	abnormal ear morphology
MP:0003938	abnormal ear development
MP:0000026	abnormal inner ear morphology
MP:0000049	abnormal middle ear morphology
MP:0002177	abnormal outer ear morphology
MP:0003878	abnormal ear physiology
MP:0005397	hematopoietic system phenotype
MP:0002396	abnormal hematopoietic system morphology/development
MP:0002429	abnormal blood cell morphology/development
MP:0002398	abnormal bone marrow cell morphology/development
MP:0004808	abnormal hematopoietic stem cell morphology
MP:0000689	abnormal spleen morphology
MP:0000703	abnormal thymus morphology
MP:0001545	abnormal hematopoietic system physiology
MP:0005376	homeostasis/metabolism phenotype
MP:0001764	abnormal homeostasis
MP:0005266	abnormal metabolism
MP:0008872	abnormal physiological response to xenobiotic
MP:0005164	abnormal response to injury
MP:0000604	amyloidosis
MP:0013027	wounding
MP:0005387	immune system phenotype
MP:0000685	abnormal immune system morphology
MP:0000716	abnormal immune system cell morphology
MP:0002722	abnormal immune system organ morphology
MP:0001879	abnormal lymphatic vessel morphology
MP:0001790	abnormal immune system physiology
MP:0010771	integument phenotype
MP:0010678	abnormal skin adnexa morphology
MP:0010680	abnormal skin adnexa physiology
MP:0002060	abnormal skin morphology
MP:0005501	abnormal skin physiology
MP:0001968	abnormal touch/ nociception
MP:0005371	limbs/digits/tail phenotype
MP:0002109	abnormal limb morphology
MP:0000572	abnormal autopod morphology
MP:0000550	abnormal forelimb morphology
MP:0000556	abnormal hindlimb morphology
MP:0002115	abnormal limb bone morphology
MP:0006279	abnormal limb development
MP:0012000	abnormal limb position
MP:0000549	absent limbs
MP:0008985	hemimelia
MP:0013069	limb wound
MP:0000548	long limbs
MP:0013133	pale limbs
MP:0000547	short limbs
MP:0020288	supernumerary limbs
MP:0002111	abnormal tail morphology
MP:0005370	liver/biliary system phenotype
MP:0002138	abnormal hepatobiliary system morphology
MP:0005083	abnormal biliary tract morphology
MP:0003943	abnormal hepatobiliary system development
MP:0000598	abnormal liver morphology
MP:0010040	abnormal oval cell morphology
MP:0002139	abnormal hepatobiliary system physiology
MP:0010768	mortality/aging
MP:0005369	muscle phenotype
MP:0002108	abnormal muscle morphology
MP:0002106	abnormal muscle physiology
MP:0003631	nervous system phenotype
MP:0003632	abnormal nervous system morphology
MP:0002751	abnormal autonomic nervous system morphology
MP:0002152	abnormal brain morphology
MP:0002653	abnormal ependyma morphology
MP:0003634	abnormal glial cell morphology
MP:0002184	abnormal innervation
MP:0005623	abnormal meninges morphology
MP:0003861	abnormal nervous system development
MP:0000778	abnormal nervous system tract morphology
MP:0002882	abnormal neuron morphology
MP:0002752	abnormal somatic nervous system morphology
MP:0000955	abnormal spinal cord morphology
MP:0008493	alpha-synuclein inclusion body
MP:0003329	amyloid beta deposits
MP:0012260	encephalomeningocele
MP:0002229	neurodegeneration
MP:0003012	no phenotypic analysis
MP:0005395	other phenotype
MP:0001186	pigmentation phenotype
MP:0005367	renal/urinary system phenotype
MP:0000516	abnormal renal/urinary system morphology
MP:0011782	abnormal internal urethral orifice morphology
MP:0002135	abnormal kidney morphology
MP:0005187	abnormal penis morphology
MP:0000534	abnormal ureter morphology
MP:0011487	abnormal ureteropelvic junction morphology
MP:0011488	abnormal ureterovesical junction morphology
MP:0000537	abnormal urethra morphology
MP:0000538	abnormal urinary bladder morphology
MP:0003942	abnormal urinary system development
MP:0003630	abnormal urothelium morphology
MP:0003129	persistent cloaca
MP:0005360	urolithiasis
MP:0005502	abnormal renal/urinary system physiology
MP:0003633	abnormal nervous system physiology
MP:0005389	reproductive system phenotype
MP:0002160	abnormal reproductive system morphology
MP:0001119	abnormal female reproductive system morphology
MP:0001929	abnormal gametogenesis
MP:0005149	abnormal gubernaculum morphology
MP:0003673	abnormal inguinal canal morphology
MP:0001145	abnormal male reproductive system morphology
MP:0003315	abnormal perineum morphology
MP:0003936	abnormal reproductive system development
MP:0002210	abnormal sex determination
MP:0000653	abnormal sex gland morphology
MP:0013055	genital wound
MP:0001919	abnormal reproductive system physiology
MP:0005388	respiratory system phenotype
MP:0002132	abnormal respiratory system morphology
MP:0002249	abnormal larynx morphology
MP:0001175	abnormal lung morphology
MP:0002233	abnormal nose morphology
MP:0002240	abnormal paranasal sinus morphology
MP:0002234	abnormal pharynx morphology
MP:0010820	abnormal pleura morphology
MP:0012684	abnormal pleural cavity morphology
MP:0010942	abnormal respiratory epithelium morphology
MP:0003115	abnormal respiratory system development
MP:0002282	abnormal trachea morphology
MP:0002133	abnormal respiratory system physiology
MP:0005390	skeleton phenotype
MP:0005508	abnormal skeleton morphology
MP:0009250	abnormal appendicular skeleton morphology
MP:0002114	abnormal axial skeleton morphology
MP:0003795	abnormal bone structure
MP:0000163	abnormal cartilage morphology
MP:0011849	abnormal clitoral bone morphology
MP:0002932	abnormal joint morphology
MP:0005504	abnormal ligament morphology
MP:0006322	abnormal perichondrium morphology
MP:0002113	abnormal skeleton development
MP:0005503	abnormal tendon morphology
MP:0000566	synostosis
MP:0001533	abnormal skeleton physiology
MP:0005394	taste/olfaction phenotype
MP:0005500	abnormal gustatory system morphology
MP:0001002	abnormal taste bud morphology
MP:0001985	abnormal gustatory system physiology
MP:0005499	abnormal olfactory system morphology
MP:0006292	abnormal nasal placode morphology
MP:0008789	abnormal olfactory epithelium morphology
MP:0012067	abnormal olfactory gland morphology
MP:0001983	abnormal olfactory system physiology
MP:0002006	tumorigenesis
MP:0005391	vision/eye phenotype
MP:0002092	abnormal eye morphology
MP:0005193	abnormal anterior eye segment morphology
MP:0001286	abnormal eye development
MP:0001299	abnormal eye distance/ position
MP:0003686	abnormal eye muscle morphology
MP:0001324	abnormal eye pigmentation
MP:0002697	abnormal eye size
MP:0001340	abnormal eyelid morphology
MP:0008968	abnormal lacrimal apparatus morphology
MP:0010030	abnormal orbit morphology
MP:0005195	abnormal posterior eye segment morphology
MP:0002698	abnormal sclera morphology
MP:0005197	abnormal uvea morphology
MP:0001293	anophthalmia
MP:0006209	calcified intraocular region
MP:0013146	eye lesions
MP:0009859	eye opacity
MP:0013170	eye swellings
MP:0006225	ocular rupture
MP:0001788	periorbital edema
MP:0005254	strabismus
MP:0005253	abnormal eye physiology
