# Supplementary material for: Highly variable penetrance of abnormal phenotypes in embryonic lethal knockout mice
Source: Wellcome Open Res. 2017 Feb 27;1:1. Originally published 2016 Nov 15. [Version 2] doi: 10.12688/wellcomeopenres.9899.2 (PMC5159622; doi:10.12688/wellcomeopenres.9899.2)
Supplement: Supplementary file 9 [file wellcomeopenres-1-11724-s0008.tgz › c6e63fd3-6a8c-44ac-99a5-5e12387fe8bd.xlsx]

## Sheet: sheet1
Gene symbol	MGI ID	Allele symbol	DMDD ID	MP term ID	term
1700067K01Rik	MGI:1920703	1700067K01Rik<tm2a(KOMP)Wtsi>	DMDD5192	MP:0013971	blood in lymph vessels
1700067K01Rik	MGI:1920703	1700067K01Rik<tm2a(KOMP)Wtsi>	DMDD5192	MP:0011683	dual inferior vena cava
1700067K01Rik	MGI:1920703	1700067K01Rik<tm2a(KOMP)Wtsi>	DMDD5192	MP:0013986	abnormal vitelline vein topology
1700067K01Rik	MGI:1920703	1700067K01Rik<tm2a(KOMP)Wtsi>	DMDD5192	MP:0013876	absent ductus venosus valve
1700067K01Rik	MGI:1920703	1700067K01Rik<tm2a(KOMP)Wtsi>	DMDD5190	MP:0010666	abnormal vitelline vein morphology
1700067K01Rik	MGI:1920703	1700067K01Rik<tm2a(KOMP)Wtsi>	DMDD5190	MP:0000266	abnormal heart morphology
1700067K01Rik	MGI:1920703	1700067K01Rik<tm2a(KOMP)Wtsi>	DMDD5190	MP:0014001	abnormal vertebral artery topology
1700067K01Rik	MGI:1920703	1700067K01Rik<tm2a(KOMP)Wtsi>	DMDD5190	MP:0010530	cerebral arteriovenous malformation
1700067K01Rik	MGI:1920703	1700067K01Rik<tm2a(KOMP)Wtsi>	DMDD5187	MP:0003826	abnormal Mullerian duct morphology
1700067K01Rik	MGI:1920703	1700067K01Rik<tm2a(KOMP)Wtsi>	DMDD5187	MP:0006093	arteriovenous malformation
1700067K01Rik	MGI:1920703	1700067K01Rik<tm2a(KOMP)Wtsi>	DMDD5187	MP:0013843	hepatic portal vein stenosis
1700067K01Rik	MGI:1920703	1700067K01Rik<tm2a(KOMP)Wtsi>	DMDD5185	MP:0001175	abnormal lung morphology
1700067K01Rik	MGI:1920703	1700067K01Rik<tm2a(KOMP)Wtsi>	DMDD5185	MP:0012303	umbilical vein stenosis
1700067K01Rik	MGI:1920703	1700067K01Rik<tm2a(KOMP)Wtsi>	DMDD5185	MP:0013842	ductus venosus stenosis
1700067K01Rik	MGI:1920703	1700067K01Rik<tm2a(KOMP)Wtsi>	DMDD5183	MP:0003584	bifid ureter
1700067K01Rik	MGI:1920703	1700067K01Rik<tm2a(KOMP)Wtsi>	DMDD5183	MP:0003230	abnormal umbilical artery morphology
1700067K01Rik	MGI:1920703	1700067K01Rik<tm2a(KOMP)Wtsi>	DMDD5183	MP:0000703	abnormal thymus morphology
1700067K01Rik	MGI:1920703	1700067K01Rik<tm2a(KOMP)Wtsi>	DMDD5183	MP:0013842	ductus venosus stenosis
1700067K01Rik	MGI:1920703	1700067K01Rik<tm2a(KOMP)Wtsi>	DMDD5183	MP:0003826	abnormal Mullerian duct morphology
1700067K01Rik	MGI:1920703	1700067K01Rik<tm2a(KOMP)Wtsi>	DMDD5183	MP:0012303	umbilical vein stenosis
1700067K01Rik	MGI:1920703	1700067K01Rik<tm2a(KOMP)Wtsi>	DMDD5183	MP:0013985	abnormal umbilical vein topology
1700067K01Rik	MGI:1920703	1700067K01Rik<tm2a(KOMP)Wtsi>	DMDD5182	MP:0003230	abnormal umbilical artery morphology
1700067K01Rik	MGI:1920703	1700067K01Rik<tm2a(KOMP)Wtsi>	DMDD5182	MP:0013842	ductus venosus stenosis
1700067K01Rik	MGI:1920703	1700067K01Rik<tm2a(KOMP)Wtsi>	DMDD5182	MP:0003230	abnormal umbilical artery morphology
1700067K01Rik	MGI:1920703	1700067K01Rik<tm2a(KOMP)Wtsi>	DMDD5180	MP:0014001	abnormal vertebral artery topology
1700067K01Rik	MGI:1920703	1700067K01Rik<tm2a(KOMP)Wtsi>	DMDD5180	MP:0008922	abnormal cervical rib
1700067K01Rik	MGI:1920703	1700067K01Rik<tm2a(KOMP)Wtsi>	DMDD5180	MP:0000783	abnormal forebrain morphology
1700067K01Rik	MGI:1920703	1700067K01Rik<tm2a(KOMP)Wtsi>	DMDD5180	MP:0013987	absent intrahepatic inferior vena cava segment
1700067K01Rik	MGI:1920703	1700067K01Rik<tm2a(KOMP)Wtsi>	DMDD5180	MP:0000703	abnormal thymus morphology
1700067K01Rik	MGI:1920703	1700067K01Rik<tm2a(KOMP)Wtsi>	DMDD5180	MP:0013842	ductus venosus stenosis
1700067K01Rik	MGI:1920703	1700067K01Rik<tm2a(KOMP)Wtsi>	DMDD5180	MP:0012303	umbilical vein stenosis
1700067K01Rik	MGI:1920703	1700067K01Rik<tm2a(KOMP)Wtsi>	DMDD5180	MP:0004613	fusion of vertebral arches
1700067K01Rik	MGI:1920703	1700067K01Rik<tm2a(KOMP)Wtsi>	DMDD5179	MP:0013842	ductus venosus stenosis
1700067K01Rik	MGI:1920703	1700067K01Rik<tm2a(KOMP)Wtsi>	DMDD5179	MP:0014006	absent posterior communicating artery
1700067K01Rik	MGI:1920703	1700067K01Rik<tm2a(KOMP)Wtsi>	DMDD5179	MP:0014001	abnormal vertebral artery topology
4933434E20Rik	MGI:1914027	4933434E20Rik<tm1a(EUCOMM)Wtsi>	DMDD5416	MP:0013835	absent hypoglossal nerve
4933434E20Rik	MGI:1914027	4933434E20Rik<tm1a(EUCOMM)Wtsi>	DMDD5416	MP:0006065	abnormal heart position or orientation
4933434E20Rik	MGI:1914027	4933434E20Rik<tm1a(EUCOMM)Wtsi>	DMDD5416	MP:0001015	small superior cervical ganglion
4933434E20Rik	MGI:1914027	4933434E20Rik<tm1a(EUCOMM)Wtsi>	DMDD5416	MP:0013835	absent hypoglossal nerve
4933434E20Rik	MGI:1914027	4933434E20Rik<tm1a(EUCOMM)Wtsi>	DMDD5416	MP:0001015	small superior cervical ganglion
4933434E20Rik	MGI:1914027	4933434E20Rik<tm1a(EUCOMM)Wtsi>	DMDD5416	MP:0003105	abnormal heart atrium morphology
4933434E20Rik	MGI:1914027	4933434E20Rik<tm1a(EUCOMM)Wtsi>	DMDD5416	MP:0000602	enlarged liver sinusoidal spaces
4933434E20Rik	MGI:1914027	4933434E20Rik<tm1a(EUCOMM)Wtsi>	DMDD5416	MP:0010595	abnormal aortic valve cusp morphology
4933434E20Rik	MGI:1914027	4933434E20Rik<tm1a(EUCOMM)Wtsi>	DMDD5416	MP:0004613	fusion of vertebral arches
4933434E20Rik	MGI:1914027	4933434E20Rik<tm1a(EUCOMM)Wtsi>	DMDD5416	MP:0004613	fusion of vertebral arches
4933434E20Rik	MGI:1914027	4933434E20Rik<tm1a(EUCOMM)Wtsi>	DMDD5415	MP:0008128	abnormal brain internal capsule morphology
4933434E20Rik	MGI:1914027	4933434E20Rik<tm1a(EUCOMM)Wtsi>	DMDD5415	MP:0014000	anastomosis between internal carotid artery and basilar artery
4933434E20Rik	MGI:1914027	4933434E20Rik<tm1a(EUCOMM)Wtsi>	DMDD5415	MP:0010490	abnormal inferior vena cava valve morphology
4933434E20Rik	MGI:1914027	4933434E20Rik<tm1a(EUCOMM)Wtsi>	DMDD5415	MP:0013836	abnormal hypoglossal nerve topology
4933434E20Rik	MGI:1914027	4933434E20Rik<tm1a(EUCOMM)Wtsi>	DMDD5415	MP:0000788	abnormal cerebral cortex morphology
4933434E20Rik	MGI:1914027	4933434E20Rik<tm1a(EUCOMM)Wtsi>	DMDD5415	MP:0014019	embryo cyst
4933434E20Rik	MGI:1914027	4933434E20Rik<tm1a(EUCOMM)Wtsi>	DMDD5415	MP:0000282	abnormal interatrial septum morphology
4933434E20Rik	MGI:1914027	4933434E20Rik<tm1a(EUCOMM)Wtsi>	DMDD5415	MP:0010420	muscular ventricular septal defect
4933434E20Rik	MGI:1914027	4933434E20Rik<tm1a(EUCOMM)Wtsi>	DMDD5415	MP:0014019	embryo cyst
4933434E20Rik	MGI:1914027	4933434E20Rik<tm1a(EUCOMM)Wtsi>	DMDD5415	MP:0004613	fusion of vertebral arches
4933434E20Rik	MGI:1914027	4933434E20Rik<tm1a(EUCOMM)Wtsi>	DMDD5415	MP:0000841	abnormal hindbrain morphology
4933434E20Rik	MGI:1914027	4933434E20Rik<tm1a(EUCOMM)Wtsi>	DMDD5415	MP:0013937	absent lobe of thyroid gland
4933434E20Rik	MGI:1914027	4933434E20Rik<tm1a(EUCOMM)Wtsi>	DMDD5415	MP:0004613	fusion of vertebral arches
4933434E20Rik	MGI:1914027	4933434E20Rik<tm1a(EUCOMM)Wtsi>	DMDD5415	MP:0000964	small dorsal root ganglion
4933434E20Rik	MGI:1914027	4933434E20Rik<tm1a(EUCOMM)Wtsi>	DMDD5415	MP:0010595	abnormal aortic valve cusp morphology
4933434E20Rik	MGI:1914027	4933434E20Rik<tm1a(EUCOMM)Wtsi>	DMDD5415	MP:0013840	absent segment of posterior cerebral artery
4933434E20Rik	MGI:1914027	4933434E20Rik<tm1a(EUCOMM)Wtsi>	DMDD5415	MP:0013834	thin hypoglossal nerve
4933434E20Rik	MGI:1914027	4933434E20Rik<tm1a(EUCOMM)Wtsi>	DMDD5415	MP:0013877	abnormal ductus venosus valve morphology
4933434E20Rik	MGI:1914027	4933434E20Rik<tm1a(EUCOMM)Wtsi>	DMDD5415	MP:0013834	thin hypoglossal nerve
4933434E20Rik	MGI:1914027	4933434E20Rik<tm1a(EUCOMM)Wtsi>	DMDD5415	MP:0003686	abnormal eye muscle morphology
4933434E20Rik	MGI:1914027	4933434E20Rik<tm1a(EUCOMM)Wtsi>	DMDD5415	MP:0000783	abnormal forebrain morphology
4933434E20Rik	MGI:1914027	4933434E20Rik<tm1a(EUCOMM)Wtsi>	DMDD5415	MP:0010496	abnormal pectinate muscle morphology
4933434E20Rik	MGI:1914027	4933434E20Rik<tm1a(EUCOMM)Wtsi>	DMDD5415	MP:0001303	abnormal lens morphology
4933434E20Rik	MGI:1914027	4933434E20Rik<tm1a(EUCOMM)Wtsi>	DMDD5415	MP:0008128	abnormal brain internal capsule morphology
4933434E20Rik	MGI:1914027	4933434E20Rik<tm1a(EUCOMM)Wtsi>	DMDD5415	MP:0004160	retroesophageal right subclavian artery
4933434E20Rik	MGI:1914027	4933434E20Rik<tm1a(EUCOMM)Wtsi>	DMDD5415	MP:0000963	fused dorsal root ganglion
4933434E20Rik	MGI:1914027	4933434E20Rik<tm1a(EUCOMM)Wtsi>	DMDD5415	MP:0013848	subcutaneous edema
4933434E20Rik	MGI:1914027	4933434E20Rik<tm1a(EUCOMM)Wtsi>	DMDD5415	MP:0003056	abnormal hyoid bone morphology
4933434E20Rik	MGI:1914027	4933434E20Rik<tm1a(EUCOMM)Wtsi>	DMDD5415	MP:0013836	abnormal hypoglossal nerve topology
4933434E20Rik	MGI:1914027	4933434E20Rik<tm1a(EUCOMM)Wtsi>	DMDD5415	MP:0013967	abnormal infrahyoid muscle connection
4933434E20Rik	MGI:1914027	4933434E20Rik<tm1a(EUCOMM)Wtsi>	DMDD5415	MP:0014019	embryo cyst
4933434E20Rik	MGI:1914027	4933434E20Rik<tm1a(EUCOMM)Wtsi>	DMDD5415	MP:0001015	small superior cervical ganglion
4933434E20Rik	MGI:1914027	4933434E20Rik<tm1a(EUCOMM)Wtsi>	DMDD5413	MP:0000964	small dorsal root ganglion
4933434E20Rik	MGI:1914027	4933434E20Rik<tm1a(EUCOMM)Wtsi>	DMDD5413	MP:0010595	abnormal aortic valve cusp morphology
4933434E20Rik	MGI:1914027	4933434E20Rik<tm1a(EUCOMM)Wtsi>	DMDD5413	MP:0001303	abnormal lens morphology
4933434E20Rik	MGI:1914027	4933434E20Rik<tm1a(EUCOMM)Wtsi>	DMDD5413	MP:0003922	abnormal heart right atrium morphology
4933434E20Rik	MGI:1914027	4933434E20Rik<tm1a(EUCOMM)Wtsi>	DMDD5413	MP:0014017	abnormal Wolffian duct connection
4933434E20Rik	MGI:1914027	4933434E20Rik<tm1a(EUCOMM)Wtsi>	DMDD5413	MP:0013876	absent ductus venosus valve
4933434E20Rik	MGI:1914027	4933434E20Rik<tm1a(EUCOMM)Wtsi>	DMDD5413	MP:0000783	abnormal forebrain morphology
4933434E20Rik	MGI:1914027	4933434E20Rik<tm1a(EUCOMM)Wtsi>	DMDD5413	MP:0000963	fused dorsal root ganglion
4933434E20Rik	MGI:1914027	4933434E20Rik<tm1a(EUCOMM)Wtsi>	DMDD5413	MP:0013835	absent hypoglossal nerve
4933434E20Rik	MGI:1914027	4933434E20Rik<tm1a(EUCOMM)Wtsi>	DMDD5413	MP:0001015	small superior cervical ganglion
4933434E20Rik	MGI:1914027	4933434E20Rik<tm1a(EUCOMM)Wtsi>	DMDD5413	MP:0010420	muscular ventricular septal defect
4933434E20Rik	MGI:1914027	4933434E20Rik<tm1a(EUCOMM)Wtsi>	DMDD5413	MP:0000841	abnormal hindbrain morphology
4933434E20Rik	MGI:1914027	4933434E20Rik<tm1a(EUCOMM)Wtsi>	DMDD5413	MP:0013969	reduced sympathetic cervical ganglion size
4933434E20Rik	MGI:1914027	4933434E20Rik<tm1a(EUCOMM)Wtsi>	DMDD5413	MP:0008128	abnormal brain internal capsule morphology
4933434E20Rik	MGI:1914027	4933434E20Rik<tm1a(EUCOMM)Wtsi>	DMDD5413	MP:0000783	abnormal forebrain morphology
4933434E20Rik	MGI:1914027	4933434E20Rik<tm1a(EUCOMM)Wtsi>	DMDD5413	MP:0013836	abnormal hypoglossal nerve topology
4933434E20Rik	MGI:1914027	4933434E20Rik<tm1a(EUCOMM)Wtsi>	DMDD5413	MP:0000602	enlarged liver sinusoidal spaces
4933434E20Rik	MGI:1914027	4933434E20Rik<tm1a(EUCOMM)Wtsi>	DMDD5413	MP:0010490	abnormal inferior vena cava valve morphology
4933434E20Rik	MGI:1914027	4933434E20Rik<tm1a(EUCOMM)Wtsi>	DMDD5413	MP:0004613	fusion of vertebral arches
4933434E20Rik	MGI:1914027	4933434E20Rik<tm1a(EUCOMM)Wtsi>	DMDD5413	MP:0013848	subcutaneous edema
4933434E20Rik	MGI:1914027	4933434E20Rik<tm1a(EUCOMM)Wtsi>	DMDD5413	MP:0004613	fusion of vertebral arches
4933434E20Rik	MGI:1914027	4933434E20Rik<tm1a(EUCOMM)Wtsi>	DMDD5413	MP:0000964	small dorsal root ganglion
4933434E20Rik	MGI:1914027	4933434E20Rik<tm1a(EUCOMM)Wtsi>	DMDD5413	MP:0010496	abnormal pectinate muscle morphology
4933434E20Rik	MGI:1914027	4933434E20Rik<tm1a(EUCOMM)Wtsi>	DMDD5413	MP:0000783	abnormal forebrain morphology
4933434E20Rik	MGI:1914027	4933434E20Rik<tm1a(EUCOMM)Wtsi>	DMDD5413	MP:0000788	abnormal cerebral cortex morphology
4933434E20Rik	MGI:1914027	4933434E20Rik<tm1a(EUCOMM)Wtsi>	DMDD5413	MP:0008128	abnormal brain internal capsule morphology
4933434E20Rik	MGI:1914027	4933434E20Rik<tm1a(EUCOMM)Wtsi>	DMDD5413	MP:0004613	fusion of vertebral arches
4933434E20Rik	MGI:1914027	4933434E20Rik<tm1a(EUCOMM)Wtsi>	DMDD5405	MP:0000783	abnormal forebrain morphology
4933434E20Rik	MGI:1914027	4933434E20Rik<tm1a(EUCOMM)Wtsi>	DMDD5405	MP:0006093	arteriovenous malformation
4933434E20Rik	MGI:1914027	4933434E20Rik<tm1a(EUCOMM)Wtsi>	DMDD5405	MP:0004599	abnormal vertebral arch morphology
4933434E20Rik	MGI:1914027	4933434E20Rik<tm1a(EUCOMM)Wtsi>	DMDD5405	MP:0010912	herniated liver
4933434E20Rik	MGI:1914027	4933434E20Rik<tm1a(EUCOMM)Wtsi>	DMDD5405	MP:0000783	abnormal forebrain morphology
4933434E20Rik	MGI:1914027	4933434E20Rik<tm1a(EUCOMM)Wtsi>	DMDD5405	MP:0003826	abnormal Mullerian duct morphology
4933434E20Rik	MGI:1914027	4933434E20Rik<tm1a(EUCOMM)Wtsi>	DMDD5405	MP:0013835	absent hypoglossal nerve
4933434E20Rik	MGI:1914027	4933434E20Rik<tm1a(EUCOMM)Wtsi>	DMDD5405	MP:0013826	absent hypoglossal canal
4933434E20Rik	MGI:1914027	4933434E20Rik<tm1a(EUCOMM)Wtsi>	DMDD5405	MP:0013835	absent hypoglossal nerve
4933434E20Rik	MGI:1914027	4933434E20Rik<tm1a(EUCOMM)Wtsi>	DMDD5405	MP:0000783	abnormal forebrain morphology
4933434E20Rik	MGI:1914027	4933434E20Rik<tm1a(EUCOMM)Wtsi>	DMDD5405	MP:0013826	absent hypoglossal canal
4933434E20Rik	MGI:1914027	4933434E20Rik<tm1a(EUCOMM)Wtsi>	DMDD5405	MP:0000788	abnormal cerebral cortex morphology
4933434E20Rik	MGI:1914027	4933434E20Rik<tm1a(EUCOMM)Wtsi>	DMDD5401	MP:0013848	subcutaneous edema
4933434E20Rik	MGI:1914027	4933434E20Rik<tm1a(EUCOMM)Wtsi>	DMDD5401	MP:0014017	abnormal Wolffian duct connection
4933434E20Rik	MGI:1914027	4933434E20Rik<tm1a(EUCOMM)Wtsi>	DMDD5401	MP:0013836	abnormal hypoglossal nerve topology
4933434E20Rik	MGI:1914027	4933434E20Rik<tm1a(EUCOMM)Wtsi>	DMDD5401	MP:0001015	small superior cervical ganglion
4933434E20Rik	MGI:1914027	4933434E20Rik<tm1a(EUCOMM)Wtsi>	DMDD5401	MP:0013924	abnormal dural venous sinus morphology
4933434E20Rik	MGI:1914027	4933434E20Rik<tm1a(EUCOMM)Wtsi>	DMDD5401	MP:0004613	fusion of vertebral arches
4933434E20Rik	MGI:1914027	4933434E20Rik<tm1a(EUCOMM)Wtsi>	DMDD5401	MP:0013859	abnormal vitelline vein connection
4933434E20Rik	MGI:1914027	4933434E20Rik<tm1a(EUCOMM)Wtsi>	DMDD5401	MP:0004613	fusion of vertebral arches
4933434E20Rik	MGI:1914027	4933434E20Rik<tm1a(EUCOMM)Wtsi>	DMDD5401	MP:0003130	anal atresia
4933434E20Rik	MGI:1914027	4933434E20Rik<tm1a(EUCOMM)Wtsi>	DMDD5401	MP:0013878	abnormal ductus venosus valve topology
4933434E20Rik	MGI:1914027	4933434E20Rik<tm1a(EUCOMM)Wtsi>	DMDD5401	MP:0013971	blood in lymph vessels
4933434E20Rik	MGI:1914027	4933434E20Rik<tm1a(EUCOMM)Wtsi>	DMDD5401	MP:0013967	abnormal infrahyoid muscle connection
4933434E20Rik	MGI:1914027	4933434E20Rik<tm1a(EUCOMM)Wtsi>	DMDD5401	MP:0000273	overriding aortic valve
4933434E20Rik	MGI:1914027	4933434E20Rik<tm1a(EUCOMM)Wtsi>	DMDD5401	MP:0013967	abnormal infrahyoid muscle connection
4933434E20Rik	MGI:1914027	4933434E20Rik<tm1a(EUCOMM)Wtsi>	DMDD5401	MP:0010418	perimembraneous ventricular septal defect
4933434E20Rik	MGI:1914027	4933434E20Rik<tm1a(EUCOMM)Wtsi>	DMDD5401	MP:0003617	urinary bladder hypoplasia
4933434E20Rik	MGI:1914027	4933434E20Rik<tm1a(EUCOMM)Wtsi>	DMDD5401	MP:0000788	abnormal cerebral cortex morphology
4933434E20Rik	MGI:1914027	4933434E20Rik<tm1a(EUCOMM)Wtsi>	DMDD5401	MP:0014021	heterochrony
4933434E20Rik	MGI:1914027	4933434E20Rik<tm1a(EUCOMM)Wtsi>	DMDD5401	MP:0011493	double ureter
4933434E20Rik	MGI:1914027	4933434E20Rik<tm1a(EUCOMM)Wtsi>	DMDD5401	MP:0000282	abnormal interatrial septum morphology
4933434E20Rik	MGI:1914027	4933434E20Rik<tm1a(EUCOMM)Wtsi>	DMDD5401	MP:0013924	abnormal dural venous sinus morphology
4933434E20Rik	MGI:1914027	4933434E20Rik<tm1a(EUCOMM)Wtsi>	DMDD5401	MP:0001015	small superior cervical ganglion
4933434E20Rik	MGI:1914027	4933434E20Rik<tm1a(EUCOMM)Wtsi>	DMDD5401	MP:0000141	abnormal vertebral body morphology
4933434E20Rik	MGI:1914027	4933434E20Rik<tm1a(EUCOMM)Wtsi>	DMDD5401	MP:0000963	fused dorsal root ganglion
4933434E20Rik	MGI:1914027	4933434E20Rik<tm1a(EUCOMM)Wtsi>	DMDD5401	MP:0013836	abnormal hypoglossal nerve topology
4933434E20Rik	MGI:1914027	4933434E20Rik<tm1a(EUCOMM)Wtsi>	DMDD5401	MP:0014000	anastomosis between internal carotid artery and basilar artery
4933434E20Rik	MGI:1914027	4933434E20Rik<tm1a(EUCOMM)Wtsi>	DMDD5401	MP:0004603	absent vertebral arch
4933434E20Rik	MGI:1914027	4933434E20Rik<tm1a(EUCOMM)Wtsi>	DMDD5401	MP:0003262	intestinal/bowel diverticulum
4933434E20Rik	MGI:1914027	4933434E20Rik<tm1a(EUCOMM)Wtsi>	DMDD5401	MP:0010200	enlarged lymphatic vessel
4933434E20Rik	MGI:1914027	4933434E20Rik<tm1a(EUCOMM)Wtsi>	DMDD5401	MP:0013971	blood in lymph vessels
4933434E20Rik	MGI:1914027	4933434E20Rik<tm1a(EUCOMM)Wtsi>	DMDD5401	MP:0000632	abnormal pineal gland morphology
4933434E20Rik	MGI:1914027	4933434E20Rik<tm1a(EUCOMM)Wtsi>	DMDD5401	MP:0000297	abnormal atrioventricular cushion morphology
4933434E20Rik	MGI:1914027	4933434E20Rik<tm1a(EUCOMM)Wtsi>	DMDD5401	MP:0004599	abnormal vertebral arch morphology
4933434E20Rik	MGI:1914027	4933434E20Rik<tm1a(EUCOMM)Wtsi>	DMDD5401	MP:0013913	absent rib-vertebral column attachment
4933434E20Rik	MGI:1914027	4933434E20Rik<tm1a(EUCOMM)Wtsi>	DMDD5384	MP:0010418	perimembraneous ventricular septal defect
4933434E20Rik	MGI:1914027	4933434E20Rik<tm1a(EUCOMM)Wtsi>	DMDD5384	MP:0004613	fusion of vertebral arches
4933434E20Rik	MGI:1914027	4933434E20Rik<tm1a(EUCOMM)Wtsi>	DMDD5384	MP:0010595	abnormal aortic valve cusp morphology
4933434E20Rik	MGI:1914027	4933434E20Rik<tm1a(EUCOMM)Wtsi>	DMDD5384	MP:0004158	right aortic arch
4933434E20Rik	MGI:1914027	4933434E20Rik<tm1a(EUCOMM)Wtsi>	DMDD5384	MP:0013826	absent hypoglossal canal
4933434E20Rik	MGI:1914027	4933434E20Rik<tm1a(EUCOMM)Wtsi>	DMDD5384	MP:0003686	abnormal eye muscle morphology
4933434E20Rik	MGI:1914027	4933434E20Rik<tm1a(EUCOMM)Wtsi>	DMDD5384	MP:0010490	abnormal inferior vena cava valve morphology
4933434E20Rik	MGI:1914027	4933434E20Rik<tm1a(EUCOMM)Wtsi>	DMDD5384	MP:0000783	abnormal forebrain morphology
4933434E20Rik	MGI:1914027	4933434E20Rik<tm1a(EUCOMM)Wtsi>	DMDD5384	MP:0003686	abnormal eye muscle morphology
4933434E20Rik	MGI:1914027	4933434E20Rik<tm1a(EUCOMM)Wtsi>	DMDD5384	MP:0000788	abnormal cerebral cortex morphology
4933434E20Rik	MGI:1914027	4933434E20Rik<tm1a(EUCOMM)Wtsi>	DMDD5384	MP:0014001	abnormal vertebral artery topology
4933434E20Rik	MGI:1914027	4933434E20Rik<tm1a(EUCOMM)Wtsi>	DMDD5384	MP:0004613	fusion of vertebral arches
4933434E20Rik	MGI:1914027	4933434E20Rik<tm1a(EUCOMM)Wtsi>	DMDD5384	MP:0010602	abnormal pulmonary valve cusp morphology
4933434E20Rik	MGI:1914027	4933434E20Rik<tm1a(EUCOMM)Wtsi>	DMDD5384	MP:0000963	fused dorsal root ganglion
4933434E20Rik	MGI:1914027	4933434E20Rik<tm1a(EUCOMM)Wtsi>	DMDD5384	MP:0013835	absent hypoglossal nerve
4933434E20Rik	MGI:1914027	4933434E20Rik<tm1a(EUCOMM)Wtsi>	DMDD5384	MP:0000273	overriding aortic valve
4933434E20Rik	MGI:1914027	4933434E20Rik<tm1a(EUCOMM)Wtsi>	DMDD5384	MP:0000632	abnormal pineal gland morphology
4933434E20Rik	MGI:1914027	4933434E20Rik<tm1a(EUCOMM)Wtsi>	DMDD5384	MP:0003262	intestinal/bowel diverticulum
4933434E20Rik	MGI:1914027	4933434E20Rik<tm1a(EUCOMM)Wtsi>	DMDD5384	MP:0003686	abnormal eye muscle morphology
4933434E20Rik	MGI:1914027	4933434E20Rik<tm1a(EUCOMM)Wtsi>	DMDD5384	MP:0013876	absent ductus venosus valve
4933434E20Rik	MGI:1914027	4933434E20Rik<tm1a(EUCOMM)Wtsi>	DMDD5384	MP:0014000	anastomosis between internal carotid artery and basilar artery
4933434E20Rik	MGI:1914027	4933434E20Rik<tm1a(EUCOMM)Wtsi>	DMDD5384	MP:0013952	retro-esophageal left subclavian artery
4933434E20Rik	MGI:1914027	4933434E20Rik<tm1a(EUCOMM)Wtsi>	DMDD5384	MP:0013835	absent hypoglossal nerve
4933434E20Rik	MGI:1914027	4933434E20Rik<tm1a(EUCOMM)Wtsi>	DMDD5384	MP:0001015	small superior cervical ganglion
Adamts3	MGI:3045353	Adamts3<tm1b(KOMP)Wtsi>	DMDD5909	MP:0000823	abnormal lateral ventricle morphology
Adamts3	MGI:3045353	Adamts3<tm1b(KOMP)Wtsi>	DMDD5909	MP:0005244	hemopericardium
Adamts3	MGI:3045353	Adamts3<tm1b(KOMP)Wtsi>	DMDD5909	MP:0013848	subcutaneous edema
Adamts3	MGI:3045353	Adamts3<tm1b(KOMP)Wtsi>	DMDD5909	MP:0014000	anastomosis between internal carotid artery and basilar artery
Adamts3	MGI:3045353	Adamts3<tm1b(KOMP)Wtsi>	DMDD5909	MP:0013876	absent ductus venosus valve
Adamts3	MGI:3045353	Adamts3<tm1b(KOMP)Wtsi>	DMDD5909	MP:0000111	cleft palate
Adamts3	MGI:3045353	Adamts3<tm1b(KOMP)Wtsi>	DMDD5909	MP:0003586	dilated ureter
Adamts3	MGI:3045353	Adamts3<tm1b(KOMP)Wtsi>	DMDD5909	MP:0000823	abnormal lateral ventricle morphology
Adamts3	MGI:3045353	Adamts3<tm1b(KOMP)Wtsi>	DMDD5909	MP:0000841	abnormal hindbrain morphology
Adamts3	MGI:3045353	Adamts3<tm1b(KOMP)Wtsi>	DMDD5849	MP:0000823	abnormal lateral ventricle morphology
Adamts3	MGI:3045353	Adamts3<tm1b(KOMP)Wtsi>	DMDD5849	MP:0013848	subcutaneous edema
Adamts3	MGI:3045353	Adamts3<tm1b(KOMP)Wtsi>	DMDD5849	MP:0014021	heterochrony
Adamts3	MGI:3045353	Adamts3<tm1b(KOMP)Wtsi>	DMDD5849	MP:0000284	double outlet right ventricle
Adamts3	MGI:3045353	Adamts3<tm1b(KOMP)Wtsi>	DMDD5849	MP:0008922	abnormal cervical rib
Adamts3	MGI:3045353	Adamts3<tm1b(KOMP)Wtsi>	DMDD5849	MP:0004666	absent stapedial artery
Adamts3	MGI:3045353	Adamts3<tm1b(KOMP)Wtsi>	DMDD5849	MP:0013875	trigeminal neuroma
Adamts3	MGI:3045353	Adamts3<tm1b(KOMP)Wtsi>	DMDD5849	MP:0013186	abnormal basilar artery morphology
Adamts3	MGI:3045353	Adamts3<tm1b(KOMP)Wtsi>	DMDD5849	MP:0000633	abnormal pituitary gland morphology
Adamts3	MGI:3045353	Adamts3<tm1b(KOMP)Wtsi>	DMDD5849	MP:0013823	absent segment of anterior cerebral artery
Adamts3	MGI:3045353	Adamts3<tm1b(KOMP)Wtsi>	DMDD5849	MP:0013968	multiple persisting craniopharyngeal ducts
Adamts3	MGI:3045353	Adamts3<tm1b(KOMP)Wtsi>	DMDD5849	MP:0008923	thoracoschisis
Adamts3	MGI:3045353	Adamts3<tm1b(KOMP)Wtsi>	DMDD5849	MP:0014000	anastomosis between internal carotid artery and basilar artery
Adamts3	MGI:3045353	Adamts3<tm1b(KOMP)Wtsi>	DMDD5849	MP:0013876	absent ductus venosus valve
Adamts3	MGI:3045353	Adamts3<tm1b(KOMP)Wtsi>	DMDD5849	MP:0013875	trigeminal neuroma
Adamts3	MGI:3045353	Adamts3<tm1b(KOMP)Wtsi>	DMDD5849	MP:0000823	abnormal lateral ventricle morphology
Adamts3	MGI:3045353	Adamts3<tm1b(KOMP)Wtsi>	DMDD5849	MP:0000783	abnormal forebrain morphology
Adamts3	MGI:3045353	Adamts3<tm1b(KOMP)Wtsi>	DMDD5849	MP:0000826	abnormal third ventricle morphology
Adamts3	MGI:3045353	Adamts3<tm1b(KOMP)Wtsi>	DMDD5849	MP:0014021	heterochrony
Adamts3	MGI:3045353	Adamts3<tm1b(KOMP)Wtsi>	DMDD5849	MP:0013823	absent segment of anterior cerebral artery
Adamts3	MGI:3045353	Adamts3<tm1b(KOMP)Wtsi>	DMDD5849	MP:0004613	fusion of vertebral arches
Adamts3	MGI:3045353	Adamts3<tm1b(KOMP)Wtsi>	DMDD5849	MP:0004463	basisphenoid bone foramen
Adamts3	MGI:3045353	Adamts3<tm1b(KOMP)Wtsi>	DMDD5849	MP:0000783	abnormal forebrain morphology
Adamts3	MGI:3045353	Adamts3<tm1b(KOMP)Wtsi>	DMDD5849	MP:0010418	perimembraneous ventricular septal defect
Adamts3	MGI:3045353	Adamts3<tm1b(KOMP)Wtsi>	DMDD5849	MP:0003387	aorta coarctation
Adamts3	MGI:3045353	Adamts3<tm1b(KOMP)Wtsi>	DMDD5849	MP:0009770	abnormal optic chiasm morphology
Adamts3	MGI:3045353	Adamts3<tm1b(KOMP)Wtsi>	DMDD5849	MP:0014019	embryo cyst
Adamts3	MGI:3045353	Adamts3<tm1b(KOMP)Wtsi>	DMDD5849	MP:0013992	persistent dorsal ophthalmic artery
Adamts3	MGI:3045353	Adamts3<tm1b(KOMP)Wtsi>	DMDD5849	MP:0008922	abnormal cervical rib
Adamts3	MGI:3045353	Adamts3<tm1b(KOMP)Wtsi>	DMDD5849	MP:0013859	abnormal vitelline vein connection
Adamts3	MGI:3045353	Adamts3<tm1b(KOMP)Wtsi>	DMDD5844	MP:0000783	abnormal forebrain morphology
Adamts3	MGI:3045353	Adamts3<tm1b(KOMP)Wtsi>	DMDD5844	MP:0008922	abnormal cervical rib
Adamts3	MGI:3045353	Adamts3<tm1b(KOMP)Wtsi>	DMDD5844	MP:0014021	heterochrony
Adamts3	MGI:3045353	Adamts3<tm1b(KOMP)Wtsi>	DMDD5844	MP:0013848	subcutaneous edema
Adamts3	MGI:3045353	Adamts3<tm1b(KOMP)Wtsi>	DMDD5844	MP:0013986	abnormal vitelline vein topology
Adamts3	MGI:3045353	Adamts3<tm1b(KOMP)Wtsi>	DMDD5839	MP:0003827	abnormal Wolffian duct morphology
Adamts3	MGI:3045353	Adamts3<tm1b(KOMP)Wtsi>	DMDD5839	MP:0003826	abnormal Mullerian duct morphology
Adamts3	MGI:3045353	Adamts3<tm1b(KOMP)Wtsi>	DMDD5839	MP:0011683	dual inferior vena cava
Adamts3	MGI:3045353	Adamts3<tm1b(KOMP)Wtsi>	DMDD5839	MP:0013876	absent ductus venosus valve
Adamts3	MGI:3045353	Adamts3<tm1b(KOMP)Wtsi>	DMDD5839	MP:0013848	subcutaneous edema
Adamts3	MGI:3045353	Adamts3<tm1b(KOMP)Wtsi>	DMDD5839	MP:0014000	anastomosis between internal carotid artery and basilar artery
Adamts3	MGI:3045353	Adamts3<tm1b(KOMP)Wtsi>	DMDD5839	MP:0003584	bifid ureter
Adamts3	MGI:3045353	Adamts3<tm1b(KOMP)Wtsi>	DMDD5839	MP:0003826	abnormal Mullerian duct morphology
Adamts3	MGI:3045353	Adamts3<tm1b(KOMP)Wtsi>	DMDD5830	MP:0000823	abnormal lateral ventricle morphology
Adamts3	MGI:3045353	Adamts3<tm1b(KOMP)Wtsi>	DMDD5830	MP:0014000	anastomosis between internal carotid artery and basilar artery
Adamts3	MGI:3045353	Adamts3<tm1b(KOMP)Wtsi>	DMDD5830	MP:0013859	abnormal vitelline vein connection
Adamts3	MGI:3045353	Adamts3<tm1b(KOMP)Wtsi>	DMDD5830	MP:0000828	abnormal fourth ventricle morphology
Adamts3	MGI:3045353	Adamts3<tm1b(KOMP)Wtsi>	DMDD5830	MP:0013876	absent ductus venosus valve
Adamts3	MGI:3045353	Adamts3<tm1b(KOMP)Wtsi>	DMDD5830	MP:0003827	abnormal Wolffian duct morphology
Adamts3	MGI:3045353	Adamts3<tm1b(KOMP)Wtsi>	DMDD5830	MP:0013852	abnormal Mullerian duct topology
Adamts3	MGI:3045353	Adamts3<tm1b(KOMP)Wtsi>	DMDD5830	MP:0003827	abnormal Wolffian duct morphology
Adamts3	MGI:3045353	Adamts3<tm1b(KOMP)Wtsi>	DMDD5830	MP:0003584	bifid ureter
Adamts3	MGI:3045353	Adamts3<tm1b(KOMP)Wtsi>	DMDD5830	MP:0013847	retropleural edema
Adamts3	MGI:3045353	Adamts3<tm1b(KOMP)Wtsi>	DMDD5830	MP:0013848	subcutaneous edema
Adamts3	MGI:3045353	Adamts3<tm1b(KOMP)Wtsi>	DMDD5829	MP:0013848	subcutaneous edema
Adamts3	MGI:3045353	Adamts3<tm1b(KOMP)Wtsi>	DMDD5829	MP:0013877	abnormal ductus venosus valve morphology
Adamts3	MGI:3045353	Adamts3<tm1b(KOMP)Wtsi>	DMDD5829	MP:0011513	abnormal vertebral artery morphology
Adamts3	MGI:3045353	Adamts3<tm1b(KOMP)Wtsi>	DMDD5816	MP:0000111	cleft palate
Adamts3	MGI:3045353	Adamts3<tm1b(KOMP)Wtsi>	DMDD5816	MP:0013848	subcutaneous edema
Adamts3	MGI:3045353	Adamts3<tm1b(KOMP)Wtsi>	DMDD5816	MP:0013878	abnormal ductus venosus valve topology
Adamts3	MGI:3045353	Adamts3<tm1b(KOMP)Wtsi>	DMDD5816	MP:0008986	abnormal liver parenchyma morphology
Adamts3	MGI:3045353	Adamts3<tm1b(KOMP)Wtsi>	DMDD5816	MP:0004666	absent stapedial artery
Adamts3	MGI:3045353	Adamts3<tm1b(KOMP)Wtsi>	DMDD5816	MP:0013859	abnormal vitelline vein connection
Adcy9	MGI:108450	Adcy9<tm1b(EUCOMM)Wtsi>	DMDD5795	MP:0000497	abnormal small intestine placement
Adcy9	MGI:108450	Adcy9<tm1b(EUCOMM)Wtsi>	DMDD5795	MP:0014003	additional anastomosis between intracranial vertebral arteries
Adcy9	MGI:108450	Adcy9<tm1b(EUCOMM)Wtsi>	DMDD5788	MP:0004666	absent stapedial artery
Adcy9	MGI:108450	Adcy9<tm1b(EUCOMM)Wtsi>	DMDD5725	MP:0005272	abnormal temporal bone morphology
Adcy9	MGI:108450	Adcy9<tm1b(EUCOMM)Wtsi>	DMDD5725	MP:0003826	abnormal Mullerian duct morphology
Adcy9	MGI:108450	Adcy9<tm1b(EUCOMM)Wtsi>	DMDD5725	MP:0013840	absent segment of posterior cerebral artery
Adcy9	MGI:108450	Adcy9<tm1b(EUCOMM)Wtsi>	DMDD5725	MP:0001015	small superior cervical ganglion
Adcy9	MGI:108450	Adcy9<tm1b(EUCOMM)Wtsi>	DMDD5725	MP:0001015	small superior cervical ganglion
Adcy9	MGI:108450	Adcy9<tm1b(EUCOMM)Wtsi>	DMDD5725	MP:0013847	retropleural edema
Adcy9	MGI:108450	Adcy9<tm1b(EUCOMM)Wtsi>	DMDD5725	MP:0010418	perimembraneous ventricular septal defect
Adcy9	MGI:108450	Adcy9<tm1b(EUCOMM)Wtsi>	DMDD5722	MP:0003888	liver hemorrhage
Adcy9	MGI:108450	Adcy9<tm1b(EUCOMM)Wtsi>	DMDD5722	MP:0000602	enlarged liver sinusoidal spaces
Adcy9	MGI:108450	Adcy9<tm1b(EUCOMM)Wtsi>	DMDD5722	MP:0009571	abnormal right lung accessory lobe morphology
Adcy9	MGI:108450	Adcy9<tm1b(EUCOMM)Wtsi>	DMDD5717	MP:0013877	abnormal ductus venosus valve morphology
Adcy9	MGI:108450	Adcy9<tm1b(EUCOMM)Wtsi>	DMDD5717	MP:0001015	small superior cervical ganglion
Adcy9	MGI:108450	Adcy9<tm1b(EUCOMM)Wtsi>	DMDD5716	MP:0013985	abnormal umbilical vein topology
Adcy9	MGI:108450	Adcy9<tm1b(EUCOMM)Wtsi>	DMDD5716	MP:0014001	abnormal vertebral artery topology
Adcy9	MGI:108450	Adcy9<tm1b(EUCOMM)Wtsi>	DMDD5716	MP:0013971	blood in lymph vessels
Adcy9	MGI:108450	Adcy9<tm1b(EUCOMM)Wtsi>	DMDD5716	MP:0013971	blood in lymph vessels
Adcy9	MGI:108450	Adcy9<tm1b(EUCOMM)Wtsi>	DMDD5702	MP:0002169	no abnormal phenotype detected
Adcy9	MGI:108450	Adcy9<tm1b(EUCOMM)Wtsi>	DMDD5701	MP:0013852	abnormal Mullerian duct topology
Adcy9	MGI:108450	Adcy9<tm1b(EUCOMM)Wtsi>	DMDD5701	MP:0011683	dual inferior vena cava
Adcy9	MGI:108450	Adcy9<tm1b(EUCOMM)Wtsi>	DMDD5701	MP:0013876	absent ductus venosus valve
Anks6	MGI:1922941	Anks6<tm1b(KOMP)Wtsi>	DMDD5381	MP:0011249	abdominal situs inversus
Anks6	MGI:1922941	Anks6<tm1b(KOMP)Wtsi>	DMDD5381	MP:0013977	symmetric azygos veins
Anks6	MGI:1922941	Anks6<tm1b(KOMP)Wtsi>	DMDD5381	MP:0002747	abnormal aortic valve morphology
Anks6	MGI:1922941	Anks6<tm1b(KOMP)Wtsi>	DMDD5381	MP:0001175	abnormal lung morphology
Anks6	MGI:1922941	Anks6<tm1b(KOMP)Wtsi>	DMDD5381	MP:0003827	abnormal Wolffian duct morphology
Anks6	MGI:1922941	Anks6<tm1b(KOMP)Wtsi>	DMDD5381	MP:0010607	common atrioventricular valve
Anks6	MGI:1922941	Anks6<tm1b(KOMP)Wtsi>	DMDD5381	MP:0010418	perimembraneous ventricular septal defect
Anks6	MGI:1922941	Anks6<tm1b(KOMP)Wtsi>	DMDD5381	MP:0013975	abnormal coronary sinus connection
Anks6	MGI:1922941	Anks6<tm1b(KOMP)Wtsi>	DMDD5381	MP:0010440	anomalous pulmonary venous connection
Anks6	MGI:1922941	Anks6<tm1b(KOMP)Wtsi>	DMDD5381	MP:0010854	lung situs inversus
Anks6	MGI:1922941	Anks6<tm1b(KOMP)Wtsi>	DMDD5381	MP:0010406	common atrium
Anks6	MGI:1922941	Anks6<tm1b(KOMP)Wtsi>	DMDD5381	MP:0004110	transposition of great arteries
Anks6	MGI:1922941	Anks6<tm1b(KOMP)Wtsi>	DMDD5381	MP:0013876	absent ductus venosus valve
Anks6	MGI:1922941	Anks6<tm1b(KOMP)Wtsi>	DMDD5381	MP:0011683	dual inferior vena cava
Anks6	MGI:1922941	Anks6<tm1b(KOMP)Wtsi>	DMDD5381	MP:0003827	abnormal Wolffian duct morphology
Anks6	MGI:1922941	Anks6<tm1b(KOMP)Wtsi>	DMDD5363	MP:0000703	abnormal thymus morphology
Anks6	MGI:1922941	Anks6<tm1b(KOMP)Wtsi>	DMDD5363	MP:0013975	abnormal coronary sinus connection
Anks6	MGI:1922941	Anks6<tm1b(KOMP)Wtsi>	DMDD5363	MP:0003826	abnormal Mullerian duct morphology
Anks6	MGI:1922941	Anks6<tm1b(KOMP)Wtsi>	DMDD5363	MP:0000282	abnormal interatrial septum morphology
Anks6	MGI:1922941	Anks6<tm1b(KOMP)Wtsi>	DMDD5363	MP:0003827	abnormal Wolffian duct morphology
Anks6	MGI:1922941	Anks6<tm1b(KOMP)Wtsi>	DMDD5363	MP:0003827	abnormal Wolffian duct morphology
Atp11a	MGI:1354735	Atp11a<tm1a(KOMP)Wtsi>	DMDD4709	MP:0011513	abnormal vertebral artery morphology
Atp11a	MGI:1354735	Atp11a<tm1a(KOMP)Wtsi>	DMDD4709	MP:0004269	abnormal optic cup morphology
Atp11a	MGI:1354735	Atp11a<tm1a(KOMP)Wtsi>	DMDD4709	MP:0009725	absent lens vesicle
Atp11a	MGI:1354735	Atp11a<tm1a(KOMP)Wtsi>	DMDD4709	MP:0003686	abnormal eye muscle morphology
Atp11a	MGI:1354735	Atp11a<tm1a(KOMP)Wtsi>	DMDD4709	MP:0000480	increased rib number
Atp11a	MGI:1354735	Atp11a<tm1a(KOMP)Wtsi>	DMDD4709	MP:0002092	abnormal eye morphology
Atp11a	MGI:1354735	Atp11a<tm1a(KOMP)Wtsi>	DMDD4709	MP:0010418	perimembraneous ventricular septal defect
Atp11a	MGI:1354735	Atp11a<tm1a(KOMP)Wtsi>	DMDD4709	MP:0004163	abnormal adenohypophysis morphology
Atp11a	MGI:1354735	Atp11a<tm1a(KOMP)Wtsi>	DMDD4709	MP:0014003	additional anastomosis between intracranial vertebral arteries
Atp11a	MGI:1354735	Atp11a<tm1a(KOMP)Wtsi>	DMDD4709	MP:0000480	increased rib number
Atp11a	MGI:1354735	Atp11a<tm1a(KOMP)Wtsi>	DMDD4709	MP:0013968	multiple persisting craniopharyngeal ducts
Atp11a	MGI:1354735	Atp11a<tm1a(KOMP)Wtsi>	DMDD4709	MP:0002092	abnormal eye morphology
Atp11a	MGI:1354735	Atp11a<tm1a(KOMP)Wtsi>	DMDD4709	MP:0000497	abnormal small intestine placement
Atp11a	MGI:1354735	Atp11a<tm1a(KOMP)Wtsi>	DMDD4708	MP:0000914	exencephaly
Atp11a	MGI:1354735	Atp11a<tm1a(KOMP)Wtsi>	DMDD4708	MP:0002237	abnormal nasal cavity morphology
Atp11a	MGI:1354735	Atp11a<tm1a(KOMP)Wtsi>	DMDD4708	MP:0005287	narrow eye opening
Atp11a	MGI:1354735	Atp11a<tm1a(KOMP)Wtsi>	DMDD4708	MP:0013969	reduced sympathetic cervical ganglion size
Atp11a	MGI:1354735	Atp11a<tm1a(KOMP)Wtsi>	DMDD4708	MP:0013848	subcutaneous edema
Atp11a	MGI:1354735	Atp11a<tm1a(KOMP)Wtsi>	DMDD4708	MP:0000497	abnormal small intestine placement
Atp11a	MGI:1354735	Atp11a<tm1a(KOMP)Wtsi>	DMDD4708	MP:0010418	perimembraneous ventricular septal defect
Atp11a	MGI:1354735	Atp11a<tm1a(KOMP)Wtsi>	DMDD4708	MP:0001015	small superior cervical ganglion
Atp11a	MGI:1354735	Atp11a<tm1a(KOMP)Wtsi>	DMDD4708	MP:0000480	increased rib number
Atp11a	MGI:1354735	Atp11a<tm1a(KOMP)Wtsi>	DMDD4708	MP:0005236	abnormal olfactory nerve morphology
Atp11a	MGI:1354735	Atp11a<tm1a(KOMP)Wtsi>	DMDD4708	MP:0000819	abnormal olfactory bulb morphology
Atp11a	MGI:1354735	Atp11a<tm1a(KOMP)Wtsi>	DMDD4708	MP:0013968	multiple persisting craniopharyngeal ducts
Atp11a	MGI:1354735	Atp11a<tm1a(KOMP)Wtsi>	DMDD4708	MP:0013945	abnormal elbow joint morphology
Atp11a	MGI:1354735	Atp11a<tm1a(KOMP)Wtsi>	DMDD4708	MP:0000480	increased rib number
Atp11a	MGI:1354735	Atp11a<tm1a(KOMP)Wtsi>	DMDD4708	MP:0000819	abnormal olfactory bulb morphology
Atp11a	MGI:1354735	Atp11a<tm1a(KOMP)Wtsi>	DMDD4708	MP:0000600	liver hypoplasia
Atp11a	MGI:1354735	Atp11a<tm1a(KOMP)Wtsi>	DMDD4708	MP:0003686	abnormal eye muscle morphology
Atp11a	MGI:1354735	Atp11a<tm1a(KOMP)Wtsi>	DMDD4708	MP:0005287	narrow eye opening
Atp11a	MGI:1354735	Atp11a<tm1a(KOMP)Wtsi>	DMDD4708	MP:0002249	abnormal larynx morphology
Atp11a	MGI:1354735	Atp11a<tm1a(KOMP)Wtsi>	DMDD4708	MP:0004268	abnormal optic stalk morphology
Atp11a	MGI:1354735	Atp11a<tm1a(KOMP)Wtsi>	DMDD4708	MP:0004269	abnormal optic cup morphology
Atp11a	MGI:1354735	Atp11a<tm1a(KOMP)Wtsi>	DMDD4708	MP:0009725	absent lens vesicle
Atp11a	MGI:1354735	Atp11a<tm1a(KOMP)Wtsi>	DMDD4708	MP:0004181	abnormal carotid artery morphology
Atp11a	MGI:1354735	Atp11a<tm1a(KOMP)Wtsi>	DMDD4708	MP:0004268	abnormal optic stalk morphology
Atp11a	MGI:1354735	Atp11a<tm1a(KOMP)Wtsi>	DMDD4708	MP:0010420	muscular ventricular septal defect
Atp11a	MGI:1354735	Atp11a<tm1a(KOMP)Wtsi>	DMDD4708	MP:0004269	abnormal optic cup morphology
Atp11a	MGI:1354735	Atp11a<tm1a(KOMP)Wtsi>	DMDD4708	MP:0013833	absent olfactory nerve
Atp11a	MGI:1354735	Atp11a<tm1a(KOMP)Wtsi>	DMDD4708	MP:0013945	abnormal elbow joint morphology
Atp11a	MGI:1354735	Atp11a<tm1a(KOMP)Wtsi>	DMDD4708	MP:0009725	absent lens vesicle
Atp11a	MGI:1354735	Atp11a<tm1a(KOMP)Wtsi>	DMDD4708	MP:0001015	small superior cervical ganglion
Atp11a	MGI:1354735	Atp11a<tm1a(KOMP)Wtsi>	DMDD4708	MP:0013969	reduced sympathetic cervical ganglion size
Atp11a	MGI:1354735	Atp11a<tm1a(KOMP)Wtsi>	DMDD4708	MP:0004163	abnormal adenohypophysis morphology
Atp11a	MGI:1354735	Atp11a<tm1a(KOMP)Wtsi>	DMDD4706	MP:0002092	abnormal eye morphology
Atp11a	MGI:1354735	Atp11a<tm1a(KOMP)Wtsi>	DMDD4706	MP:0012303	umbilical vein stenosis
Atp11a	MGI:1354735	Atp11a<tm1a(KOMP)Wtsi>	DMDD4706	MP:0013848	subcutaneous edema
Atp11a	MGI:1354735	Atp11a<tm1a(KOMP)Wtsi>	DMDD4706	MP:0004269	abnormal optic cup morphology
Atp11a	MGI:1354735	Atp11a<tm1a(KOMP)Wtsi>	DMDD4706	MP:0014000	anastomosis between internal carotid artery and basilar artery
Atp11a	MGI:1354735	Atp11a<tm1a(KOMP)Wtsi>	DMDD4706	MP:0000703	abnormal thymus morphology
Atp11a	MGI:1354735	Atp11a<tm1a(KOMP)Wtsi>	DMDD4706	MP:0013875	trigeminal neuroma
Atp11a	MGI:1354735	Atp11a<tm1a(KOMP)Wtsi>	DMDD4706	MP:0000458	abnormal mandible morphology
Atp11a	MGI:1354735	Atp11a<tm1a(KOMP)Wtsi>	DMDD4706	MP:0010912	herniated liver
Atp11a	MGI:1354735	Atp11a<tm1a(KOMP)Wtsi>	DMDD4706	MP:0013876	absent ductus venosus valve
Atp11a	MGI:1354735	Atp11a<tm1a(KOMP)Wtsi>	DMDD4706	MP:0001015	small superior cervical ganglion
Atp11a	MGI:1354735	Atp11a<tm1a(KOMP)Wtsi>	DMDD4706	MP:0004269	abnormal optic cup morphology
Atp11a	MGI:1354735	Atp11a<tm1a(KOMP)Wtsi>	DMDD4706	MP:0010418	perimembraneous ventricular septal defect
Atp11a	MGI:1354735	Atp11a<tm1a(KOMP)Wtsi>	DMDD4706	MP:0004268	abnormal optic stalk morphology
Atp11a	MGI:1354735	Atp11a<tm1a(KOMP)Wtsi>	DMDD4706	MP:0000497	abnormal small intestine placement
Atp11a	MGI:1354735	Atp11a<tm1a(KOMP)Wtsi>	DMDD4706	MP:0004181	abnormal carotid artery morphology
Atp11a	MGI:1354735	Atp11a<tm1a(KOMP)Wtsi>	DMDD4706	MP:0009725	absent lens vesicle
Atp11a	MGI:1354735	Atp11a<tm1a(KOMP)Wtsi>	DMDD4706	MP:0009725	absent lens vesicle
Atp11a	MGI:1354735	Atp11a<tm1a(KOMP)Wtsi>	DMDD4706	MP:0000703	abnormal thymus morphology
Atp11a	MGI:1354735	Atp11a<tm1a(KOMP)Wtsi>	DMDD4706	MP:0002092	abnormal eye morphology
Atp11a	MGI:1354735	Atp11a<tm1a(KOMP)Wtsi>	DMDD4706	MP:0010420	muscular ventricular septal defect
Atp11a	MGI:1354735	Atp11a<tm1a(KOMP)Wtsi>	DMDD4706	MP:0000273	overriding aortic valve
Atp11a	MGI:1354735	Atp11a<tm1a(KOMP)Wtsi>	DMDD4706	MP:0001015	small superior cervical ganglion
Atp11a	MGI:1354735	Atp11a<tm1a(KOMP)Wtsi>	DMDD4706	MP:0003826	abnormal Mullerian duct morphology
Atp11a	MGI:1354735	Atp11a<tm1a(KOMP)Wtsi>	DMDD4706	MP:0000458	abnormal mandible morphology
Atp11a	MGI:1354735	Atp11a<tm1a(KOMP)Wtsi>	DMDD4706	MP:0013985	abnormal umbilical vein topology
Atp11a	MGI:1354735	Atp11a<tm1a(KOMP)Wtsi>	DMDD4705	MP:0004269	abnormal optic cup morphology
Atp11a	MGI:1354735	Atp11a<tm1a(KOMP)Wtsi>	DMDD4705	MP:0004163	abnormal adenohypophysis morphology
Atp11a	MGI:1354735	Atp11a<tm1a(KOMP)Wtsi>	DMDD4705	MP:0009725	absent lens vesicle
Atp11a	MGI:1354735	Atp11a<tm1a(KOMP)Wtsi>	DMDD4705	MP:0013986	abnormal vitelline vein topology
Atp11a	MGI:1354735	Atp11a<tm1a(KOMP)Wtsi>	DMDD4705	MP:0010420	muscular ventricular septal defect
Atp11a	MGI:1354735	Atp11a<tm1a(KOMP)Wtsi>	DMDD4705	MP:0013875	trigeminal neuroma
Atp11a	MGI:1354735	Atp11a<tm1a(KOMP)Wtsi>	DMDD4705	MP:0010418	perimembraneous ventricular septal defect
Atp11a	MGI:1354735	Atp11a<tm1a(KOMP)Wtsi>	DMDD4705	MP:0001015	small superior cervical ganglion
Atp11a	MGI:1354735	Atp11a<tm1a(KOMP)Wtsi>	DMDD4705	MP:0000497	abnormal small intestine placement
Atp11a	MGI:1354735	Atp11a<tm1a(KOMP)Wtsi>	DMDD4705	MP:0000494	abnormal cecum morphology
Atp11a	MGI:1354735	Atp11a<tm1a(KOMP)Wtsi>	DMDD4705	MP:0004113	abnormal aortic arch morphology
Atp11a	MGI:1354735	Atp11a<tm1a(KOMP)Wtsi>	DMDD4705	MP:0002191	abnormal artery morphology
Atp11a	MGI:1354735	Atp11a<tm1a(KOMP)Wtsi>	DMDD4705	MP:0000602	enlarged liver sinusoidal spaces
Atp11a	MGI:1354735	Atp11a<tm1a(KOMP)Wtsi>	DMDD4705	MP:0000458	abnormal mandible morphology
Atp11a	MGI:1354735	Atp11a<tm1a(KOMP)Wtsi>	DMDD4705	MP:0009725	absent lens vesicle
Atp11a	MGI:1354735	Atp11a<tm1a(KOMP)Wtsi>	DMDD4705	MP:0010436	abnormal coronary sinus morphology
Atp11a	MGI:1354735	Atp11a<tm1a(KOMP)Wtsi>	DMDD4705	MP:0005236	abnormal olfactory nerve morphology
Atp11a	MGI:1354735	Atp11a<tm1a(KOMP)Wtsi>	DMDD4705	MP:0001015	small superior cervical ganglion
Atp11a	MGI:1354735	Atp11a<tm1a(KOMP)Wtsi>	DMDD4705	MP:0002092	abnormal eye morphology
Atp11a	MGI:1354735	Atp11a<tm1a(KOMP)Wtsi>	DMDD4705	MP:0004269	abnormal optic cup morphology
Atp11a	MGI:1354735	Atp11a<tm1a(KOMP)Wtsi>	DMDD4705	MP:0003826	abnormal Mullerian duct morphology
Atp11a	MGI:1354735	Atp11a<tm1a(KOMP)Wtsi>	DMDD4705	MP:0002191	abnormal artery morphology
Atp11a	MGI:1354735	Atp11a<tm1a(KOMP)Wtsi>	DMDD4705	MP:0002092	abnormal eye morphology
Atp11a	MGI:1354735	Atp11a<tm1a(KOMP)Wtsi>	DMDD4705	MP:0002237	abnormal nasal cavity morphology
Atp11a	MGI:1354735	Atp11a<tm1a(KOMP)Wtsi>	DMDD4705	MP:0004057	thin myocardium compact layer
Atp11a	MGI:1354735	Atp11a<tm1a(KOMP)Wtsi>	DMDD4705	MP:0014000	anastomosis between internal carotid artery and basilar artery
Atp11a	MGI:1354735	Atp11a<tm1a(KOMP)Wtsi>	DMDD4705	MP:0013875	trigeminal neuroma
Atp11a	MGI:1354735	Atp11a<tm1a(KOMP)Wtsi>	DMDD4704	MP:0013875	trigeminal neuroma
Atp11a	MGI:1354735	Atp11a<tm1a(KOMP)Wtsi>	DMDD4704	MP:0014000	anastomosis between internal carotid artery and basilar artery
Atp11a	MGI:1354735	Atp11a<tm1a(KOMP)Wtsi>	DMDD4704	MP:0004269	abnormal optic cup morphology
Atp11a	MGI:1354735	Atp11a<tm1a(KOMP)Wtsi>	DMDD4704	MP:0001011	abnormal superior cervical ganglion morphology
Atp11a	MGI:1354735	Atp11a<tm1a(KOMP)Wtsi>	DMDD4704	MP:0001011	abnormal superior cervical ganglion morphology
Atp11a	MGI:1354735	Atp11a<tm1a(KOMP)Wtsi>	DMDD4704	MP:0004163	abnormal adenohypophysis morphology
Atp11a	MGI:1354735	Atp11a<tm1a(KOMP)Wtsi>	DMDD4704	MP:0009725	absent lens vesicle
Atp11a	MGI:1354735	Atp11a<tm1a(KOMP)Wtsi>	DMDD4704	MP:0013809	absent pectinate muscle
Atp11a	MGI:1354735	Atp11a<tm1a(KOMP)Wtsi>	DMDD4704	MP:0004269	abnormal optic cup morphology
Atp11a	MGI:1354735	Atp11a<tm1a(KOMP)Wtsi>	DMDD4704	MP:0013848	subcutaneous edema
Atp11a	MGI:1354735	Atp11a<tm1a(KOMP)Wtsi>	DMDD4704	MP:0000480	increased rib number
Atp11a	MGI:1354735	Atp11a<tm1a(KOMP)Wtsi>	DMDD4704	MP:0013969	reduced sympathetic cervical ganglion size
Atp11a	MGI:1354735	Atp11a<tm1a(KOMP)Wtsi>	DMDD4704	MP:0010420	muscular ventricular septal defect
Atp11a	MGI:1354735	Atp11a<tm1a(KOMP)Wtsi>	DMDD4704	MP:0010436	abnormal coronary sinus morphology
Atp11a	MGI:1354735	Atp11a<tm1a(KOMP)Wtsi>	DMDD4704	MP:0013875	trigeminal neuroma
Atp11a	MGI:1354735	Atp11a<tm1a(KOMP)Wtsi>	DMDD4704	MP:0000497	abnormal small intestine placement
Atp11a	MGI:1354735	Atp11a<tm1a(KOMP)Wtsi>	DMDD4704	MP:0013876	absent ductus venosus valve
Atp11a	MGI:1354735	Atp11a<tm1a(KOMP)Wtsi>	DMDD4704	MP:0000273	overriding aortic valve
Atp11a	MGI:1354735	Atp11a<tm1a(KOMP)Wtsi>	DMDD4704	MP:0010418	perimembraneous ventricular septal defect
Atp11a	MGI:1354735	Atp11a<tm1a(KOMP)Wtsi>	DMDD4704	MP:0009725	absent lens vesicle
Atp11a	MGI:1354735	Atp11a<tm1a(KOMP)Wtsi>	DMDD4704	MP:0013969	reduced sympathetic cervical ganglion size
Atp11a	MGI:1354735	Atp11a<tm1a(KOMP)Wtsi>	DMDD4704	MP:0013986	abnormal vitelline vein topology
Brd2	MGI:99495	Brd2<em2Wtsi>	DMDD6055	MP:0010853	abnormal lung position or orientation
Brd2	MGI:99495	Brd2<em2Wtsi>	DMDD6055	MP:0013836	abnormal hypoglossal nerve topology
Brd2	MGI:99495	Brd2<em2Wtsi>	DMDD6055	MP:0010420	muscular ventricular septal defect
Brd2	MGI:99495	Brd2<em2Wtsi>	DMDD6055	MP:0013970	absent connection between subcutaneous lymph vessels and lymph sac
Brd2	MGI:99495	Brd2<em2Wtsi>	DMDD6055	MP:0004613	fusion of vertebral arches
Brd2	MGI:99495	Brd2<em2Wtsi>	DMDD6055	MP:0011659	interrupted aortic arch, type b
Brd2	MGI:99495	Brd2<em2Wtsi>	DMDD6055	MP:0002951	small thyroid gland
Brd2	MGI:99495	Brd2<em2Wtsi>	DMDD6055	MP:0010418	perimembraneous ventricular septal defect
Brd2	MGI:99495	Brd2<em2Wtsi>	DMDD6055	MP:0004463	basisphenoid bone foramen
Brd2	MGI:99495	Brd2<em2Wtsi>	DMDD6055	MP:0000914	exencephaly
Brd2	MGI:99495	Brd2<em2Wtsi>	DMDD6055	MP:0005105	abnormal middle ear ossicle morphology
Brd2	MGI:99495	Brd2<em2Wtsi>	DMDD6055	MP:0002633	persistent truncus arteriosis
Brd2	MGI:99495	Brd2<em2Wtsi>	DMDD6055	MP:0013874	abnormal ductus venosus topology
Brd2	MGI:99495	Brd2<em2Wtsi>	DMDD6055	MP:0005105	abnormal middle ear ossicle morphology
Brd2	MGI:99495	Brd2<em2Wtsi>	DMDD6055	MP:0013929	absent eye muscles
Brd2	MGI:99495	Brd2<em2Wtsi>	DMDD6055	MP:0010589	common truncal valve
Brd2	MGI:99495	Brd2<em2Wtsi>	DMDD6055	MP:0000161	scoliosis
Brd2	MGI:99495	Brd2<em2Wtsi>	DMDD6055	MP:0013929	absent eye muscles
Brd2	MGI:99495	Brd2<em2Wtsi>	DMDD6055	MP:0000141	abnormal vertebral body morphology
Brd2	MGI:99495	Brd2<em2Wtsi>	DMDD6055	MP:0010496	abnormal pectinate muscle morphology
Brd2	MGI:99495	Brd2<em2Wtsi>	DMDD6055	MP:0004269	abnormal optic cup morphology
Brd2	MGI:99495	Brd2<em2Wtsi>	DMDD6055	MP:0000274	enlarged heart
Brd2	MGI:99495	Brd2<em2Wtsi>	DMDD6055	MP:0004268	abnormal optic stalk morphology
Brd2	MGI:99495	Brd2<em2Wtsi>	DMDD6055	MP:0013814	abnormal hepatic portal vein connection
Brd2	MGI:99495	Brd2<em2Wtsi>	DMDD6055	MP:0004571	absent vagus nerve
Brd2	MGI:99495	Brd2<em2Wtsi>	DMDD6055	MP:0000706	small thymus
Brd2	MGI:99495	Brd2<em2Wtsi>	DMDD6055	MP:0013995	abnormal external carotid artery origin
Brd2	MGI:99495	Brd2<em2Wtsi>	DMDD6055	MP:0013873	abnormal ductus venosus morphology
Brd2	MGI:99495	Brd2<em2Wtsi>	DMDD6055	MP:0014021	heterochrony
Brd2	MGI:99495	Brd2<em2Wtsi>	DMDD6055	MP:0001100	abnormal vagus ganglion morphology
Brd2	MGI:99495	Brd2<em2Wtsi>	DMDD6055	MP:0004269	abnormal optic cup morphology
Brd2	MGI:99495	Brd2<em2Wtsi>	DMDD6055	MP:0001014	absent superior cervical ganglion
Brd2	MGI:99495	Brd2<em2Wtsi>	DMDD6055	MP:0003345	decreased rib number
Brd2	MGI:99495	Brd2<em2Wtsi>	DMDD6055	MP:0004599	abnormal vertebral arch morphology
Brd2	MGI:99495	Brd2<em2Wtsi>	DMDD6055	MP:0004268	abnormal optic stalk morphology
Brd2	MGI:99495	Brd2<em2Wtsi>	DMDD6055	MP:0013969	reduced sympathetic cervical ganglion size
Brd2	MGI:99495	Brd2<em2Wtsi>	DMDD6055	MP:0000706	small thymus
Brd2	MGI:99495	Brd2<em2Wtsi>	DMDD6055	MP:0013836	abnormal hypoglossal nerve topology
Brd2	MGI:99495	Brd2<em2Wtsi>	DMDD6055	MP:0000783	abnormal forebrain morphology
Brd2	MGI:99495	Brd2<em2Wtsi>	DMDD6055	MP:0013969	reduced sympathetic cervical ganglion size
Brd2	MGI:99495	Brd2<em2Wtsi>	DMDD6055	MP:0013848	subcutaneous edema
Brd2	MGI:99495	Brd2<em2Wtsi>	DMDD6055	MP:0014001	abnormal vertebral artery topology
Brd2	MGI:99495	Brd2<em2Wtsi>	DMDD6055	MP:0012548	myelocele
Brd2	MGI:99495	Brd2<em2Wtsi>	DMDD6055	MP:0008923	thoracoschisis
Brd2	MGI:99495	Brd2<em2Wtsi>	DMDD6055	MP:0001014	absent superior cervical ganglion
Brd2	MGI:99495	Brd2<em2Wtsi>	DMDD6055	MP:0000153	rib bifurcation
Brd2	MGI:99495	Brd2<em2Wtsi>	DMDD6054	MP:0000154	rib fusion
Brd2	MGI:99495	Brd2<em2Wtsi>	DMDD6054	MP:0000480	increased rib number
Brd2	MGI:99495	Brd2<em2Wtsi>	DMDD6054	MP:0013874	abnormal ductus venosus topology
Brd2	MGI:99495	Brd2<em2Wtsi>	DMDD6054	MP:0010412	atrioventricular septal defect
Brd2	MGI:99495	Brd2<em2Wtsi>	DMDD6054	MP:0014000	anastomosis between internal carotid artery and basilar artery
Brd2	MGI:99495	Brd2<em2Wtsi>	DMDD6054	MP:0013985	abnormal umbilical vein topology
Brd2	MGI:99495	Brd2<em2Wtsi>	DMDD6054	MP:0013913	absent rib-vertebral column attachment
Brd2	MGI:99495	Brd2<em2Wtsi>	DMDD6054	MP:0010496	abnormal pectinate muscle morphology
Brd2	MGI:99495	Brd2<em2Wtsi>	DMDD6054	MP:0010418	perimembraneous ventricular septal defect
Brd2	MGI:99495	Brd2<em2Wtsi>	DMDD6054	MP:0012729	abnormal common carotid artery morphology
Brd2	MGI:99495	Brd2<em2Wtsi>	DMDD6054	MP:0014001	abnormal vertebral artery topology
Brd2	MGI:99495	Brd2<em2Wtsi>	DMDD6054	MP:0000161	scoliosis
Brd2	MGI:99495	Brd2<em2Wtsi>	DMDD6054	MP:0004613	fusion of vertebral arches
Brd2	MGI:99495	Brd2<em2Wtsi>	DMDD6054	MP:0014001	abnormal vertebral artery topology
Brd2	MGI:99495	Brd2<em2Wtsi>	DMDD6054	MP:0004603	absent vertebral arch
Brd2	MGI:99495	Brd2<em2Wtsi>	DMDD6054	MP:0008923	thoracoschisis
Brd2	MGI:99495	Brd2<em2Wtsi>	DMDD6054	MP:0000284	double outlet right ventricle
Brd2	MGI:99495	Brd2<em2Wtsi>	DMDD6054	MP:0014023	abnormal intestine placement
Brd2	MGI:99495	Brd2<em2Wtsi>	DMDD6054	MP:0010420	muscular ventricular septal defect
Brd2	MGI:99495	Brd2<em2Wtsi>	DMDD6054	MP:0002746	abnormal semilunar valve morphology
Brd2	MGI:99495	Brd2<em2Wtsi>	DMDD6051	MP:0000153	rib bifurcation
Brd2	MGI:99495	Brd2<em2Wtsi>	DMDD6051	MP:0010496	abnormal pectinate muscle morphology
Brd2	MGI:99495	Brd2<em2Wtsi>	DMDD6051	MP:0004163	abnormal adenohypophysis morphology
Brd2	MGI:99495	Brd2<em2Wtsi>	DMDD6051	MP:0000820	abnormal choroid plexus morphology
Brd2	MGI:99495	Brd2<em2Wtsi>	DMDD6051	MP:0000706	small thymus
Brd2	MGI:99495	Brd2<em2Wtsi>	DMDD6051	MP:0010418	perimembraneous ventricular septal defect
Brd2	MGI:99495	Brd2<em2Wtsi>	DMDD6051	MP:0000154	rib fusion
Brd2	MGI:99495	Brd2<em2Wtsi>	DMDD6051	MP:0000632	abnormal pineal gland morphology
Brd2	MGI:99495	Brd2<em2Wtsi>	DMDD6051	MP:0005236	abnormal olfactory nerve morphology
Brd2	MGI:99495	Brd2<em2Wtsi>	DMDD6051	MP:0011380	enlarged brain ventricles
Brd2	MGI:99495	Brd2<em2Wtsi>	DMDD6051	MP:0013929	absent eye muscles
Brd2	MGI:99495	Brd2<em2Wtsi>	DMDD6051	MP:0002239	abnormal nasal septum morphology
Brd2	MGI:99495	Brd2<em2Wtsi>	DMDD6051	MP:0000783	abnormal forebrain morphology
Brd2	MGI:99495	Brd2<em2Wtsi>	DMDD6051	MP:0004613	fusion of vertebral arches
Brd2	MGI:99495	Brd2<em2Wtsi>	DMDD6051	MP:0013879	duplication of ductus venosus
Brd2	MGI:99495	Brd2<em2Wtsi>	DMDD6051	MP:0013848	subcutaneous edema
Brd2	MGI:99495	Brd2<em2Wtsi>	DMDD6051	MP:0013929	absent eye muscles
Brd2	MGI:99495	Brd2<em2Wtsi>	DMDD6051	MP:0013995	abnormal external carotid artery origin
Brd2	MGI:99495	Brd2<em2Wtsi>	DMDD6051	MP:0004269	abnormal optic cup morphology
Brd2	MGI:99495	Brd2<em2Wtsi>	DMDD6051	MP:0000284	double outlet right ventricle
Brd2	MGI:99495	Brd2<em2Wtsi>	DMDD6051	MP:0006135	artery stenosis
Brd2	MGI:99495	Brd2<em2Wtsi>	DMDD6051	MP:0001014	absent superior cervical ganglion
Brd2	MGI:99495	Brd2<em2Wtsi>	DMDD6051	MP:0000141	abnormal vertebral body morphology
Brd2	MGI:99495	Brd2<em2Wtsi>	DMDD6051	MP:0000820	abnormal choroid plexus morphology
Brd2	MGI:99495	Brd2<em2Wtsi>	DMDD6051	MP:0013873	abnormal ductus venosus morphology
Brd2	MGI:99495	Brd2<em2Wtsi>	DMDD6051	MP:0010420	muscular ventricular septal defect
Brd2	MGI:99495	Brd2<em2Wtsi>	DMDD6051	MP:0000153	rib bifurcation
Brd2	MGI:99495	Brd2<em2Wtsi>	DMDD6051	MP:0000706	small thymus
Brd2	MGI:99495	Brd2<em2Wtsi>	DMDD6051	MP:0004268	abnormal optic stalk morphology
Brd2	MGI:99495	Brd2<em2Wtsi>	DMDD6051	MP:0008923	thoracoschisis
Brd2	MGI:99495	Brd2<em2Wtsi>	DMDD6051	MP:0003078	aphakia
Brd2	MGI:99495	Brd2<em2Wtsi>	DMDD6051	MP:0013836	abnormal hypoglossal nerve topology
Brd2	MGI:99495	Brd2<em2Wtsi>	DMDD6051	MP:0001014	absent superior cervical ganglion
Brd2	MGI:99495	Brd2<em2Wtsi>	DMDD6051	MP:0013969	reduced sympathetic cervical ganglion size
Brd2	MGI:99495	Brd2<em2Wtsi>	DMDD6051	MP:0002951	small thyroid gland
Brd2	MGI:99495	Brd2<em2Wtsi>	DMDD6051	MP:0010853	abnormal lung position or orientation
Brd2	MGI:99495	Brd2<em2Wtsi>	DMDD6051	MP:0014021	heterochrony
Brd2	MGI:99495	Brd2<em2Wtsi>	DMDD6051	MP:0004463	basisphenoid bone foramen
Brd2	MGI:99495	Brd2<em2Wtsi>	DMDD6051	MP:0013969	reduced sympathetic cervical ganglion size
Brd2	MGI:99495	Brd2<em2Wtsi>	DMDD6051	MP:0000161	scoliosis
Brd2	MGI:99495	Brd2<em2Wtsi>	DMDD6051	MP:0013836	abnormal hypoglossal nerve topology
Brd2	MGI:99495	Brd2<em2Wtsi>	DMDD6051	MP:0013936	abnormal thymus topology
Brd2	MGI:99495	Brd2<em2Wtsi>	DMDD6051	MP:0004110	transposition of great arteries
Brd2	MGI:99495	Brd2<em2Wtsi>	DMDD6051	MP:0000274	enlarged heart
Brd2	MGI:99495	Brd2<em2Wtsi>	DMDD6051	MP:0013847	retropleural edema
Brd2	MGI:99495	Brd2<em2Wtsi>	DMDD6051	MP:0009770	abnormal optic chiasm morphology
Brd2	MGI:99495	Brd2<em2Wtsi>	DMDD6050	MP:0004268	abnormal optic stalk morphology
Brd2	MGI:99495	Brd2<em2Wtsi>	DMDD6050	MP:0013852	abnormal Mullerian duct topology
Brd2	MGI:99495	Brd2<em2Wtsi>	DMDD6050	MP:0013848	subcutaneous edema
Brd2	MGI:99495	Brd2<em2Wtsi>	DMDD6050	MP:0013970	absent connection between subcutaneous lymph vessels and lymph sac
Brd2	MGI:99495	Brd2<em2Wtsi>	DMDD6050	MP:0013809	absent pectinate muscle
Brd2	MGI:99495	Brd2<em2Wtsi>	DMDD6050	MP:0001014	absent superior cervical ganglion
Brd2	MGI:99495	Brd2<em2Wtsi>	DMDD6050	MP:0013874	abnormal ductus venosus topology
Brd2	MGI:99495	Brd2<em2Wtsi>	DMDD6050	MP:0003345	decreased rib number
Brd2	MGI:99495	Brd2<em2Wtsi>	DMDD6050	MP:0013936	abnormal thymus topology
Brd2	MGI:99495	Brd2<em2Wtsi>	DMDD6050	MP:0004057	thin myocardium compact layer
Brd2	MGI:99495	Brd2<em2Wtsi>	DMDD6050	MP:0013969	reduced sympathetic cervical ganglion size
Brd2	MGI:99495	Brd2<em2Wtsi>	DMDD6050	MP:0005084	abnormal gallbladder morphology
Brd2	MGI:99495	Brd2<em2Wtsi>	DMDD6050	MP:0004160	retroesophageal right subclavian artery
Brd2	MGI:99495	Brd2<em2Wtsi>	DMDD6050	MP:0001100	abnormal vagus ganglion morphology
Brd2	MGI:99495	Brd2<em2Wtsi>	DMDD6050	MP:0013836	abnormal hypoglossal nerve topology
Brd2	MGI:99495	Brd2<em2Wtsi>	DMDD6050	MP:0002951	small thyroid gland
Brd2	MGI:99495	Brd2<em2Wtsi>	DMDD6050	MP:0000141	abnormal vertebral body morphology
Brd2	MGI:99495	Brd2<em2Wtsi>	DMDD6050	MP:0000284	double outlet right ventricle
Brd2	MGI:99495	Brd2<em2Wtsi>	DMDD6050	MP:0004268	abnormal optic stalk morphology
Brd2	MGI:99495	Brd2<em2Wtsi>	DMDD6050	MP:0014021	heterochrony
Brd2	MGI:99495	Brd2<em2Wtsi>	DMDD6050	MP:0004110	transposition of great arteries
Brd2	MGI:99495	Brd2<em2Wtsi>	DMDD6050	MP:0000783	abnormal forebrain morphology
Brd2	MGI:99495	Brd2<em2Wtsi>	DMDD6050	MP:0001914	hemorrhage
Brd2	MGI:99495	Brd2<em2Wtsi>	DMDD6050	MP:0011683	dual inferior vena cava
Brd2	MGI:99495	Brd2<em2Wtsi>	DMDD6050	MP:0002748	abnormal pulmonary valve morphology
Brd2	MGI:99495	Brd2<em2Wtsi>	DMDD6050	MP:0010412	atrioventricular septal defect
Brd2	MGI:99495	Brd2<em2Wtsi>	DMDD6050	MP:0000602	enlarged liver sinusoidal spaces
Brd2	MGI:99495	Brd2<em2Wtsi>	DMDD6050	MP:0000154	rib fusion
Brd2	MGI:99495	Brd2<em2Wtsi>	DMDD6050	MP:0000282	abnormal interatrial septum morphology
Brd2	MGI:99495	Brd2<em2Wtsi>	DMDD6050	MP:0013971	blood in lymph vessels
Brd2	MGI:99495	Brd2<em2Wtsi>	DMDD6050	MP:0000914	exencephaly
Brd2	MGI:99495	Brd2<em2Wtsi>	DMDD6050	MP:0013969	reduced sympathetic cervical ganglion size
Brd2	MGI:99495	Brd2<em2Wtsi>	DMDD6050	MP:0002989	small kidney
Brd2	MGI:99495	Brd2<em2Wtsi>	DMDD6050	MP:0008923	thoracoschisis
Brd2	MGI:99495	Brd2<em2Wtsi>	DMDD6050	MP:0010418	perimembraneous ventricular septal defect
Brd2	MGI:99495	Brd2<em2Wtsi>	DMDD6050	MP:0004571	absent vagus nerve
Brd2	MGI:99495	Brd2<em2Wtsi>	DMDD6050	MP:0001014	absent superior cervical ganglion
Brd2	MGI:99495	Brd2<em2Wtsi>	DMDD6050	MP:0014023	abnormal intestine placement
Brd2	MGI:99495	Brd2<em2Wtsi>	DMDD6050	MP:0010572	persistent right dorsal aorta
Brd2	MGI:99495	Brd2<em2Wtsi>	DMDD6050	MP:0004269	abnormal optic cup morphology
Brd2	MGI:99495	Brd2<em2Wtsi>	DMDD6050	MP:0009770	abnormal optic chiasm morphology
Brd2	MGI:99495	Brd2<em2Wtsi>	DMDD6050	MP:0000274	enlarged heart
Brd2	MGI:99495	Brd2<em2Wtsi>	DMDD6050	MP:0012548	myelocele
Brd2	MGI:99495	Brd2<em2Wtsi>	DMDD6050	MP:0000161	scoliosis
Brd2	MGI:99495	Brd2<em2Wtsi>	DMDD6050	MP:0013985	abnormal umbilical vein topology
Brd2	MGI:99495	Brd2<em2Wtsi>	DMDD6050	MP:0010463	aorta stenosis
Brd2	MGI:99495	Brd2<em2Wtsi>	DMDD6050	MP:0004269	abnormal optic cup morphology
Brd2	MGI:99495	Brd2<em2Wtsi>	DMDD6050	MP:0004613	fusion of vertebral arches
Brd2	MGI:99495	Brd2<em2Wtsi>	DMDD6050	MP:0000153	rib bifurcation
Brd2	MGI:99495	Brd2<em2Wtsi>	DMDD6050	MP:0013971	blood in lymph vessels
Brd2	MGI:99495	Brd2<em2Wtsi>	DMDD6050	MP:0002747	abnormal aortic valve morphology
Brd2	MGI:99495	Brd2<em2Wtsi>	DMDD6050	MP:0010420	muscular ventricular septal defect
Brd2	MGI:99495	Brd2<em2Wtsi>	DMDD6049	MP:0000141	abnormal vertebral body morphology
Brd2	MGI:99495	Brd2<em2Wtsi>	DMDD6049	MP:0003345	decreased rib number
Brd2	MGI:99495	Brd2<em2Wtsi>	DMDD6049	MP:0008923	thoracoschisis
Brd2	MGI:99495	Brd2<em2Wtsi>	DMDD6049	MP:0000284	double outlet right ventricle
Brd2	MGI:99495	Brd2<em2Wtsi>	DMDD6049	MP:0011683	dual inferior vena cava
Brd2	MGI:99495	Brd2<em2Wtsi>	DMDD6049	MP:0014000	anastomosis between internal carotid artery and basilar artery
Brd2	MGI:99495	Brd2<em2Wtsi>	DMDD6049	MP:0010418	perimembraneous ventricular septal defect
Brd2	MGI:99495	Brd2<em2Wtsi>	DMDD6049	MP:0014023	abnormal intestine placement
Brd2	MGI:99495	Brd2<em2Wtsi>	DMDD6049	MP:0002633	persistent truncus arteriosis
Brd2	MGI:99495	Brd2<em2Wtsi>	DMDD6049	MP:0004603	absent vertebral arch
Brd2	MGI:99495	Brd2<em2Wtsi>	DMDD6049	MP:0010412	atrioventricular septal defect
Camsap3	MGI:1916947	Camsap3<tm1a(EUCOMM)Wtsi>	DMDD5992	MP:0010484	bicuspid aortic valve
Camsap3	MGI:1916947	Camsap3<tm1a(EUCOMM)Wtsi>	DMDD5992	MP:0008986	abnormal liver parenchyma morphology
Camsap3	MGI:1916947	Camsap3<tm1a(EUCOMM)Wtsi>	DMDD5973	MP:0013877	abnormal ductus venosus valve morphology
Camsap3	MGI:1916947	Camsap3<tm1a(EUCOMM)Wtsi>	DMDD5973	MP:0000783	abnormal forebrain morphology
Camsap3	MGI:1916947	Camsap3<tm1a(EUCOMM)Wtsi>	DMDD5973	MP:0008922	abnormal cervical rib
Camsap3	MGI:1916947	Camsap3<tm1a(EUCOMM)Wtsi>	DMDD5973	MP:0001306	small lens
Camsap3	MGI:1916947	Camsap3<tm1a(EUCOMM)Wtsi>	DMDD5968	MP:0002169	no abnormal phenotype detected
Camsap3	MGI:1916947	Camsap3<tm1a(EUCOMM)Wtsi>	DMDD5964	MP:0006063	abnormal inferior vena cava morphology
Camsap3	MGI:1916947	Camsap3<tm1a(EUCOMM)Wtsi>	DMDD5964	MP:0000783	abnormal forebrain morphology
Camsap3	MGI:1916947	Camsap3<tm1a(EUCOMM)Wtsi>	DMDD5964	MP:0000961	abnormal dorsal root ganglion morphology
Celf4	MGI:1932407	Celf4<tm1a(EUCOMM)Wtsi>	DMDD5379	MP:0002169	no abnormal phenotype detected
Celf4	MGI:1932407	Celf4<tm1a(EUCOMM)Wtsi>	DMDD5378	MP:0014004	absent basilar artery segment
Celf4	MGI:1932407	Celf4<tm1a(EUCOMM)Wtsi>	DMDD5364	MP:0013971	blood in lymph vessels
Celf4	MGI:1932407	Celf4<tm1a(EUCOMM)Wtsi>	DMDD5359	MP:0003686	abnormal eye muscle morphology
Celf4	MGI:1932407	Celf4<tm1a(EUCOMM)Wtsi>	DMDD5359	MP:0013986	abnormal vitelline vein topology
Celf4	MGI:1932407	Celf4<tm1a(EUCOMM)Wtsi>	DMDD5359	MP:0011683	dual inferior vena cava
Celf4	MGI:1932407	Celf4<tm1a(EUCOMM)Wtsi>	DMDD5359	MP:0013877	abnormal ductus venosus valve morphology
Celf4	MGI:1932407	Celf4<tm1a(EUCOMM)Wtsi>	DMDD5358	MP:0002928	abnormal bile duct morphology
Celf4	MGI:1932407	Celf4<tm1a(EUCOMM)Wtsi>	DMDD5358	MP:0013986	abnormal vitelline vein topology
Chst11	MGI:1927166	Chst11<tm1a(KOMP)Wtsi>	DMDD5178	MP:0006093	arteriovenous malformation
Chst11	MGI:1927166	Chst11<tm1a(KOMP)Wtsi>	DMDD5178	MP:0013844	abnormal perichondrial ossification
Chst11	MGI:1927166	Chst11<tm1a(KOMP)Wtsi>	DMDD5178	MP:0012303	umbilical vein stenosis
Chst11	MGI:1927166	Chst11<tm1a(KOMP)Wtsi>	DMDD5178	MP:0000111	cleft palate
Chst11	MGI:1927166	Chst11<tm1a(KOMP)Wtsi>	DMDD5178	MP:0013844	abnormal perichondrial ossification
Chst11	MGI:1927166	Chst11<tm1a(KOMP)Wtsi>	DMDD5178	MP:0013845	abnormal eye muscle topology
Chst11	MGI:1927166	Chst11<tm1a(KOMP)Wtsi>	DMDD5178	MP:0013845	abnormal eye muscle topology
Chst11	MGI:1927166	Chst11<tm1a(KOMP)Wtsi>	DMDD5178	MP:0006093	arteriovenous malformation
Chst11	MGI:1927166	Chst11<tm1a(KOMP)Wtsi>	DMDD5177	MP:0013845	abnormal eye muscle topology
Chst11	MGI:1927166	Chst11<tm1a(KOMP)Wtsi>	DMDD5177	MP:0013844	abnormal perichondrial ossification
Chst11	MGI:1927166	Chst11<tm1a(KOMP)Wtsi>	DMDD5177	MP:0013844	abnormal perichondrial ossification
Chst11	MGI:1927166	Chst11<tm1a(KOMP)Wtsi>	DMDD5177	MP:0013843	hepatic portal vein stenosis
Chst11	MGI:1927166	Chst11<tm1a(KOMP)Wtsi>	DMDD5177	MP:0013844	abnormal perichondrial ossification
Chst11	MGI:1927166	Chst11<tm1a(KOMP)Wtsi>	DMDD5177	MP:0013845	abnormal eye muscle topology
Chst11	MGI:1927166	Chst11<tm1a(KOMP)Wtsi>	DMDD5177	MP:0000111	cleft palate
Chst11	MGI:1927166	Chst11<tm1a(KOMP)Wtsi>	DMDD5177	MP:0013844	abnormal perichondrial ossification
Chst11	MGI:1927166	Chst11<tm1a(KOMP)Wtsi>	DMDD5176	MP:0013845	abnormal eye muscle topology
Chst11	MGI:1927166	Chst11<tm1a(KOMP)Wtsi>	DMDD5176	MP:0013845	abnormal eye muscle topology
Chst11	MGI:1927166	Chst11<tm1a(KOMP)Wtsi>	DMDD5176	MP:0013844	abnormal perichondrial ossification
Chst11	MGI:1927166	Chst11<tm1a(KOMP)Wtsi>	DMDD5176	MP:0013844	abnormal perichondrial ossification
Chst11	MGI:1927166	Chst11<tm1a(KOMP)Wtsi>	DMDD5176	MP:0013844	abnormal perichondrial ossification
Chst11	MGI:1927166	Chst11<tm1a(KOMP)Wtsi>	DMDD5176	MP:0013844	abnormal perichondrial ossification
Chst11	MGI:1927166	Chst11<tm1a(KOMP)Wtsi>	DMDD5176	MP:0010484	bicuspid aortic valve
Chst11	MGI:1927166	Chst11<tm1a(KOMP)Wtsi>	DMDD5173	MP:0003826	abnormal Mullerian duct morphology
Chst11	MGI:1927166	Chst11<tm1a(KOMP)Wtsi>	DMDD5173	MP:0013845	abnormal eye muscle topology
Chst11	MGI:1927166	Chst11<tm1a(KOMP)Wtsi>	DMDD5173	MP:0000111	cleft palate
Chst11	MGI:1927166	Chst11<tm1a(KOMP)Wtsi>	DMDD5173	MP:0013844	abnormal perichondrial ossification
Chst11	MGI:1927166	Chst11<tm1a(KOMP)Wtsi>	DMDD5173	MP:0013844	abnormal perichondrial ossification
Chst11	MGI:1927166	Chst11<tm1a(KOMP)Wtsi>	DMDD5173	MP:0014003	additional anastomosis between intracranial vertebral arteries
Chst11	MGI:1927166	Chst11<tm1a(KOMP)Wtsi>	DMDD5173	MP:0013845	abnormal eye muscle topology
Chst11	MGI:1927166	Chst11<tm1a(KOMP)Wtsi>	DMDD5171	MP:0010530	cerebral arteriovenous malformation
Chst11	MGI:1927166	Chst11<tm1a(KOMP)Wtsi>	DMDD5171	MP:0000111	cleft palate
Chst11	MGI:1927166	Chst11<tm1a(KOMP)Wtsi>	DMDD5171	MP:0013844	abnormal perichondrial ossification
Chst11	MGI:1927166	Chst11<tm1a(KOMP)Wtsi>	DMDD5171	MP:0013844	abnormal perichondrial ossification
Chst11	MGI:1927166	Chst11<tm1a(KOMP)Wtsi>	DMDD5171	MP:0013986	abnormal vitelline vein topology
Chst11	MGI:1927166	Chst11<tm1a(KOMP)Wtsi>	DMDD5171	MP:0013845	abnormal eye muscle topology
Chst11	MGI:1927166	Chst11<tm1a(KOMP)Wtsi>	DMDD5171	MP:0013844	abnormal perichondrial ossification
Chst11	MGI:1927166	Chst11<tm1a(KOMP)Wtsi>	DMDD5171	MP:0013845	abnormal eye muscle topology
Chst11	MGI:1927166	Chst11<tm1a(KOMP)Wtsi>	DMDD5171	MP:0013844	abnormal perichondrial ossification
Chst11	MGI:1927166	Chst11<tm1a(KOMP)Wtsi>	DMDD5170	MP:0013844	abnormal perichondrial ossification
Chst11	MGI:1927166	Chst11<tm1a(KOMP)Wtsi>	DMDD5170	MP:0013844	abnormal perichondrial ossification
Chst11	MGI:1927166	Chst11<tm1a(KOMP)Wtsi>	DMDD5170	MP:0000111	cleft palate
Chst11	MGI:1927166	Chst11<tm1a(KOMP)Wtsi>	DMDD5170	MP:0013844	abnormal perichondrial ossification
Chst11	MGI:1927166	Chst11<tm1a(KOMP)Wtsi>	DMDD5170	MP:0013844	abnormal perichondrial ossification
Chst11	MGI:1927166	Chst11<tm1a(KOMP)Wtsi>	DMDD5169	MP:0000497	abnormal small intestine placement
Chst11	MGI:1927166	Chst11<tm1a(KOMP)Wtsi>	DMDD5169	MP:0014019	embryo cyst
Chst11	MGI:1927166	Chst11<tm1a(KOMP)Wtsi>	DMDD5169	MP:0013844	abnormal perichondrial ossification
Chst11	MGI:1927166	Chst11<tm1a(KOMP)Wtsi>	DMDD5169	MP:0013844	abnormal perichondrial ossification
Chst11	MGI:1927166	Chst11<tm1a(KOMP)Wtsi>	DMDD5169	MP:0013986	abnormal vitelline vein topology
Chst11	MGI:1927166	Chst11<tm1a(KOMP)Wtsi>	DMDD5169	MP:0013844	abnormal perichondrial ossification
Chst11	MGI:1927166	Chst11<tm1a(KOMP)Wtsi>	DMDD5169	MP:0013844	abnormal perichondrial ossification
Chst11	MGI:1927166	Chst11<tm1a(KOMP)Wtsi>	DMDD5168	MP:0013971	blood in lymph vessels
Chst11	MGI:1927166	Chst11<tm1a(KOMP)Wtsi>	DMDD5168	MP:0013842	ductus venosus stenosis
Chst11	MGI:1927166	Chst11<tm1a(KOMP)Wtsi>	DMDD5168	MP:0000111	cleft palate
Chst11	MGI:1927166	Chst11<tm1a(KOMP)Wtsi>	DMDD5168	MP:0013844	abnormal perichondrial ossification
Chst11	MGI:1927166	Chst11<tm1a(KOMP)Wtsi>	DMDD5168	MP:0000703	abnormal thymus morphology
Chst11	MGI:1927166	Chst11<tm1a(KOMP)Wtsi>	DMDD5168	MP:0013844	abnormal perichondrial ossification
Chst11	MGI:1927166	Chst11<tm1a(KOMP)Wtsi>	DMDD5168	MP:0013844	abnormal perichondrial ossification
Chst11	MGI:1927166	Chst11<tm1a(KOMP)Wtsi>	DMDD5168	MP:0013844	abnormal perichondrial ossification
Chst11	MGI:1927166	Chst11<tm1a(KOMP)Wtsi>	DMDD5166	MP:0000111	cleft palate
Chst11	MGI:1927166	Chst11<tm1a(KOMP)Wtsi>	DMDD5166	MP:0013844	abnormal perichondrial ossification
Chst11	MGI:1927166	Chst11<tm1a(KOMP)Wtsi>	DMDD5166	MP:0013844	abnormal perichondrial ossification
Chst11	MGI:1927166	Chst11<tm1a(KOMP)Wtsi>	DMDD5166	MP:0014001	abnormal vertebral artery topology
Chst11	MGI:1927166	Chst11<tm1a(KOMP)Wtsi>	DMDD5166	MP:0013844	abnormal perichondrial ossification
Chst11	MGI:1927166	Chst11<tm1a(KOMP)Wtsi>	DMDD5166	MP:0013844	abnormal perichondrial ossification
Chst11	MGI:1927166	Chst11<tm1a(KOMP)Wtsi>	DMDD5166	MP:0010484	bicuspid aortic valve
Chst11	MGI:1927166	Chst11<tm1a(KOMP)Wtsi>	DMDD5166	MP:0011493	double ureter
Chst11	MGI:1927166	Chst11<tm1a(KOMP)Wtsi>	DMDD5164	MP:0013843	hepatic portal vein stenosis
Chst11	MGI:1927166	Chst11<tm1a(KOMP)Wtsi>	DMDD5164	MP:0013859	abnormal vitelline vein connection
Chst11	MGI:1927166	Chst11<tm1a(KOMP)Wtsi>	DMDD5164	MP:0000703	abnormal thymus morphology
Chst11	MGI:1927166	Chst11<tm1a(KOMP)Wtsi>	DMDD5164	MP:0010484	bicuspid aortic valve
Chst11	MGI:1927166	Chst11<tm1a(KOMP)Wtsi>	DMDD5164	MP:0013844	abnormal perichondrial ossification
Chst11	MGI:1927166	Chst11<tm1a(KOMP)Wtsi>	DMDD5164	MP:0013844	abnormal perichondrial ossification
Chst11	MGI:1927166	Chst11<tm1a(KOMP)Wtsi>	DMDD5164	MP:0014001	abnormal vertebral artery topology
Chst11	MGI:1927166	Chst11<tm1a(KOMP)Wtsi>	DMDD5164	MP:0013844	abnormal perichondrial ossification
Chst11	MGI:1927166	Chst11<tm1a(KOMP)Wtsi>	DMDD5164	MP:0000111	cleft palate
Chst11	MGI:1927166	Chst11<tm1a(KOMP)Wtsi>	DMDD5164	MP:0012303	umbilical vein stenosis
Chst11	MGI:1927166	Chst11<tm1a(KOMP)Wtsi>	DMDD5164	MP:0013844	abnormal perichondrial ossification
Chtop	MGI:1913761	Chtop<tm1a(EUCOMM)Wtsi>	DMDD5009	MP:0013848	subcutaneous edema
Chtop	MGI:1913761	Chtop<tm1a(EUCOMM)Wtsi>	DMDD5009	MP:0001088	small nodose ganglion
Chtop	MGI:1913761	Chtop<tm1a(EUCOMM)Wtsi>	DMDD5009	MP:0003345	decreased rib number
Chtop	MGI:1913761	Chtop<tm1a(EUCOMM)Wtsi>	DMDD5009	MP:0003686	abnormal eye muscle morphology
Chtop	MGI:1913761	Chtop<tm1a(EUCOMM)Wtsi>	DMDD5009	MP:0000783	abnormal forebrain morphology
Chtop	MGI:1913761	Chtop<tm1a(EUCOMM)Wtsi>	DMDD5009	MP:0004268	abnormal optic stalk morphology
Chtop	MGI:1913761	Chtop<tm1a(EUCOMM)Wtsi>	DMDD5009	MP:0013969	reduced sympathetic cervical ganglion size
Chtop	MGI:1913761	Chtop<tm1a(EUCOMM)Wtsi>	DMDD5009	MP:0001015	small superior cervical ganglion
Chtop	MGI:1913761	Chtop<tm1a(EUCOMM)Wtsi>	DMDD5009	MP:0004613	fusion of vertebral arches
Chtop	MGI:1913761	Chtop<tm1a(EUCOMM)Wtsi>	DMDD5009	MP:0000154	rib fusion
Chtop	MGI:1913761	Chtop<tm1a(EUCOMM)Wtsi>	DMDD5009	MP:0013834	thin hypoglossal nerve
Chtop	MGI:1913761	Chtop<tm1a(EUCOMM)Wtsi>	DMDD5009	MP:0013931	abnormal olfactory bulb position
Chtop	MGI:1913761	Chtop<tm1a(EUCOMM)Wtsi>	DMDD5009	MP:0013986	abnormal vitelline vein topology
Chtop	MGI:1913761	Chtop<tm1a(EUCOMM)Wtsi>	DMDD5009	MP:0013876	absent ductus venosus valve
Chtop	MGI:1913761	Chtop<tm1a(EUCOMM)Wtsi>	DMDD5009	MP:0010420	muscular ventricular septal defect
Chtop	MGI:1913761	Chtop<tm1a(EUCOMM)Wtsi>	DMDD5009	MP:0004646	decreased cervical vertebrae number
Chtop	MGI:1913761	Chtop<tm1a(EUCOMM)Wtsi>	DMDD5009	MP:0013979	abnormal subclavian artery origin
Chtop	MGI:1913761	Chtop<tm1a(EUCOMM)Wtsi>	DMDD5009	MP:0013931	abnormal olfactory bulb position
Chtop	MGI:1913761	Chtop<tm1a(EUCOMM)Wtsi>	DMDD5009	MP:0003499	thyroid hypoplasia
Chtop	MGI:1913761	Chtop<tm1a(EUCOMM)Wtsi>	DMDD5009	MP:0002092	abnormal eye morphology
Chtop	MGI:1913761	Chtop<tm1a(EUCOMM)Wtsi>	DMDD5009	MP:0004164	abnormal neurohypophysis morphology
Chtop	MGI:1913761	Chtop<tm1a(EUCOMM)Wtsi>	DMDD5009	MP:0000141	abnormal vertebral body morphology
Chtop	MGI:1913761	Chtop<tm1a(EUCOMM)Wtsi>	DMDD5009	MP:0013834	thin hypoglossal nerve
Chtop	MGI:1913761	Chtop<tm1a(EUCOMM)Wtsi>	DMDD5009	MP:0003686	abnormal eye muscle morphology
Chtop	MGI:1913761	Chtop<tm1a(EUCOMM)Wtsi>	DMDD5009	MP:0010418	perimembraneous ventricular septal defect
Chtop	MGI:1913761	Chtop<tm1a(EUCOMM)Wtsi>	DMDD5009	MP:0004268	abnormal optic stalk morphology
Chtop	MGI:1913761	Chtop<tm1a(EUCOMM)Wtsi>	DMDD5009	MP:0000694	spleen hypoplasia
Chtop	MGI:1913761	Chtop<tm1a(EUCOMM)Wtsi>	DMDD5009	MP:0000703	abnormal thymus morphology
Chtop	MGI:1913761	Chtop<tm1a(EUCOMM)Wtsi>	DMDD5009	MP:0005157	holoprosencephaly
Chtop	MGI:1913761	Chtop<tm1a(EUCOMM)Wtsi>	DMDD5009	MP:0004269	abnormal optic cup morphology
Chtop	MGI:1913761	Chtop<tm1a(EUCOMM)Wtsi>	DMDD5009	MP:0001015	small superior cervical ganglion
Chtop	MGI:1913761	Chtop<tm1a(EUCOMM)Wtsi>	DMDD5009	MP:0000284	double outlet right ventricle
Chtop	MGI:1913761	Chtop<tm1a(EUCOMM)Wtsi>	DMDD5009	MP:0010484	bicuspid aortic valve
Chtop	MGI:1913761	Chtop<tm1a(EUCOMM)Wtsi>	DMDD5009	MP:0013952	retro-esophageal left subclavian artery
Chtop	MGI:1913761	Chtop<tm1a(EUCOMM)Wtsi>	DMDD5009	MP:0001088	small nodose ganglion
Chtop	MGI:1913761	Chtop<tm1a(EUCOMM)Wtsi>	DMDD5009	MP:0014019	embryo cyst
Chtop	MGI:1913761	Chtop<tm1a(EUCOMM)Wtsi>	DMDD5008	MP:0013848	subcutaneous edema
Chtop	MGI:1913761	Chtop<tm1a(EUCOMM)Wtsi>	DMDD5008	MP:0013943	abnormal ureter topology
Chtop	MGI:1913761	Chtop<tm1a(EUCOMM)Wtsi>	DMDD5008	MP:0003451	absent olfactory bulb
Chtop	MGI:1913761	Chtop<tm1a(EUCOMM)Wtsi>	DMDD5008	MP:0000613	abnormal salivary gland morphology
Chtop	MGI:1913761	Chtop<tm1a(EUCOMM)Wtsi>	DMDD5008	MP:0013853	abnormal hepatic portal vein formation
Chtop	MGI:1913761	Chtop<tm1a(EUCOMM)Wtsi>	DMDD5008	MP:0013987	absent intrahepatic inferior vena cava segment
Chtop	MGI:1913761	Chtop<tm1a(EUCOMM)Wtsi>	DMDD5008	MP:0004158	right aortic arch
Chtop	MGI:1913761	Chtop<tm1a(EUCOMM)Wtsi>	DMDD5008	MP:0013978	abnormal carotid artery origin
Chtop	MGI:1913761	Chtop<tm1a(EUCOMM)Wtsi>	DMDD5008	MP:0004646	decreased cervical vertebrae number
Chtop	MGI:1913761	Chtop<tm1a(EUCOMM)Wtsi>	DMDD5008	MP:0003827	abnormal Wolffian duct morphology
Chtop	MGI:1913761	Chtop<tm1a(EUCOMM)Wtsi>	DMDD5008	MP:0000153	rib bifurcation
Chtop	MGI:1913761	Chtop<tm1a(EUCOMM)Wtsi>	DMDD5008	MP:0013858	abnormal azygos vein topology
Chtop	MGI:1913761	Chtop<tm1a(EUCOMM)Wtsi>	DMDD5008	MP:0003924	diaphragmatic hernia
Chtop	MGI:1913761	Chtop<tm1a(EUCOMM)Wtsi>	DMDD5008	MP:0011361	pelvic kidney
Chtop	MGI:1913761	Chtop<tm1a(EUCOMM)Wtsi>	DMDD5008	MP:0000284	double outlet right ventricle
Chtop	MGI:1913761	Chtop<tm1a(EUCOMM)Wtsi>	DMDD5008	MP:0000455	abnormal maxilla morphology
Chtop	MGI:1913761	Chtop<tm1a(EUCOMM)Wtsi>	DMDD5008	MP:0004268	abnormal optic stalk morphology
Chtop	MGI:1913761	Chtop<tm1a(EUCOMM)Wtsi>	DMDD5008	MP:0001015	small superior cervical ganglion
Chtop	MGI:1913761	Chtop<tm1a(EUCOMM)Wtsi>	DMDD5008	MP:0000690	absent spleen
Chtop	MGI:1913761	Chtop<tm1a(EUCOMM)Wtsi>	DMDD5008	MP:0003056	abnormal hyoid bone morphology
Chtop	MGI:1913761	Chtop<tm1a(EUCOMM)Wtsi>	DMDD5008	MP:0003686	abnormal eye muscle morphology
Chtop	MGI:1913761	Chtop<tm1a(EUCOMM)Wtsi>	DMDD5008	MP:0001088	small nodose ganglion
Chtop	MGI:1913761	Chtop<tm1a(EUCOMM)Wtsi>	DMDD5008	MP:0013978	abnormal carotid artery origin
Chtop	MGI:1913761	Chtop<tm1a(EUCOMM)Wtsi>	DMDD5008	MP:0000820	abnormal choroid plexus morphology
Chtop	MGI:1913761	Chtop<tm1a(EUCOMM)Wtsi>	DMDD5008	MP:0013826	absent hypoglossal canal
Chtop	MGI:1913761	Chtop<tm1a(EUCOMM)Wtsi>	DMDD5008	MP:0003345	decreased rib number
Chtop	MGI:1913761	Chtop<tm1a(EUCOMM)Wtsi>	DMDD5008	MP:0001634	internal hemorrhage
Chtop	MGI:1913761	Chtop<tm1a(EUCOMM)Wtsi>	DMDD5008	MP:0013952	retro-esophageal left subclavian artery
Chtop	MGI:1913761	Chtop<tm1a(EUCOMM)Wtsi>	DMDD5008	MP:0005274	abnormal viscerocranium morphology
Chtop	MGI:1913761	Chtop<tm1a(EUCOMM)Wtsi>	DMDD5008	MP:0000963	fused dorsal root ganglion
Chtop	MGI:1913761	Chtop<tm1a(EUCOMM)Wtsi>	DMDD5008	MP:0000783	abnormal forebrain morphology
Chtop	MGI:1913761	Chtop<tm1a(EUCOMM)Wtsi>	DMDD5008	MP:0000633	abnormal pituitary gland morphology
Chtop	MGI:1913761	Chtop<tm1a(EUCOMM)Wtsi>	DMDD5008	MP:0004881	abnormal lung size
Chtop	MGI:1913761	Chtop<tm1a(EUCOMM)Wtsi>	DMDD5008	MP:0004607	abnormal cervical atlas morphology
Chtop	MGI:1913761	Chtop<tm1a(EUCOMM)Wtsi>	DMDD5008	MP:0003451	absent olfactory bulb
Chtop	MGI:1913761	Chtop<tm1a(EUCOMM)Wtsi>	DMDD5008	MP:0000783	abnormal forebrain morphology
Chtop	MGI:1913761	Chtop<tm1a(EUCOMM)Wtsi>	DMDD5008	MP:0012548	myelocele
Chtop	MGI:1913761	Chtop<tm1a(EUCOMM)Wtsi>	DMDD5008	MP:0004268	abnormal optic stalk morphology
Chtop	MGI:1913761	Chtop<tm1a(EUCOMM)Wtsi>	DMDD5008	MP:0003686	abnormal eye muscle morphology
Chtop	MGI:1913761	Chtop<tm1a(EUCOMM)Wtsi>	DMDD5008	MP:0000613	abnormal salivary gland morphology
Chtop	MGI:1913761	Chtop<tm1a(EUCOMM)Wtsi>	DMDD5008	MP:0004613	fusion of vertebral arches
Chtop	MGI:1913761	Chtop<tm1a(EUCOMM)Wtsi>	DMDD5008	MP:0013874	abnormal ductus venosus topology
Chtop	MGI:1913761	Chtop<tm1a(EUCOMM)Wtsi>	DMDD5008	MP:0013826	absent hypoglossal canal
Chtop	MGI:1913761	Chtop<tm1a(EUCOMM)Wtsi>	DMDD5008	MP:0006107	abnormal fetal atrioventricular canal morphology
Chtop	MGI:1913761	Chtop<tm1a(EUCOMM)Wtsi>	DMDD5008	MP:0003130	anal atresia
Chtop	MGI:1913761	Chtop<tm1a(EUCOMM)Wtsi>	DMDD5008	MP:0000138	absent vertebrae
Chtop	MGI:1913761	Chtop<tm1a(EUCOMM)Wtsi>	DMDD5008	MP:0002633	persistent truncus arteriosis
Chtop	MGI:1913761	Chtop<tm1a(EUCOMM)Wtsi>	DMDD5008	MP:0010406	common atrium
Chtop	MGI:1913761	Chtop<tm1a(EUCOMM)Wtsi>	DMDD5008	MP:0000154	rib fusion
Chtop	MGI:1913761	Chtop<tm1a(EUCOMM)Wtsi>	DMDD5008	MP:0010420	muscular ventricular septal defect
Chtop	MGI:1913761	Chtop<tm1a(EUCOMM)Wtsi>	DMDD5008	MP:0013857	abnormal abdominal muscle morphology
Chtop	MGI:1913761	Chtop<tm1a(EUCOMM)Wtsi>	DMDD5008	MP:0001088	small nodose ganglion
Chtop	MGI:1913761	Chtop<tm1a(EUCOMM)Wtsi>	DMDD5008	MP:0001015	small superior cervical ganglion
Chtop	MGI:1913761	Chtop<tm1a(EUCOMM)Wtsi>	DMDD5008	MP:0013865	abnormal dorsal pancreas topology
Chtop	MGI:1913761	Chtop<tm1a(EUCOMM)Wtsi>	DMDD5007	MP:0013915	abnormal brachial plexus formation
Chtop	MGI:1913761	Chtop<tm1a(EUCOMM)Wtsi>	DMDD5007	MP:0013878	abnormal ductus venosus valve topology
Chtop	MGI:1913761	Chtop<tm1a(EUCOMM)Wtsi>	DMDD5007	MP:0009804	abnormal interventricular foramen morphology
Chtop	MGI:1913761	Chtop<tm1a(EUCOMM)Wtsi>	DMDD5007	MP:0013969	reduced sympathetic cervical ganglion size
Chtop	MGI:1913761	Chtop<tm1a(EUCOMM)Wtsi>	DMDD5007	MP:0000154	rib fusion
Chtop	MGI:1913761	Chtop<tm1a(EUCOMM)Wtsi>	DMDD5007	MP:0014001	abnormal vertebral artery topology
Chtop	MGI:1913761	Chtop<tm1a(EUCOMM)Wtsi>	DMDD5007	MP:0000492	abnormal rectum morphology
Chtop	MGI:1913761	Chtop<tm1a(EUCOMM)Wtsi>	DMDD5007	MP:0001015	small superior cervical ganglion
Chtop	MGI:1913761	Chtop<tm1a(EUCOMM)Wtsi>	DMDD5007	MP:0001088	small nodose ganglion
Chtop	MGI:1913761	Chtop<tm1a(EUCOMM)Wtsi>	DMDD5007	MP:0004160	retroesophageal right subclavian artery
Chtop	MGI:1913761	Chtop<tm1a(EUCOMM)Wtsi>	DMDD5007	MP:0000138	absent vertebrae
Chtop	MGI:1913761	Chtop<tm1a(EUCOMM)Wtsi>	DMDD5007	MP:0010418	perimembraneous ventricular septal defect
Chtop	MGI:1913761	Chtop<tm1a(EUCOMM)Wtsi>	DMDD5007	MP:0000161	scoliosis
Chtop	MGI:1913761	Chtop<tm1a(EUCOMM)Wtsi>	DMDD5007	MP:0001015	small superior cervical ganglion
Chtop	MGI:1913761	Chtop<tm1a(EUCOMM)Wtsi>	DMDD5007	MP:0000694	spleen hypoplasia
Chtop	MGI:1913761	Chtop<tm1a(EUCOMM)Wtsi>	DMDD5007	MP:0010440	anomalous pulmonary venous connection
Chtop	MGI:1913761	Chtop<tm1a(EUCOMM)Wtsi>	DMDD5007	MP:0004613	fusion of vertebral arches
Chtop	MGI:1913761	Chtop<tm1a(EUCOMM)Wtsi>	DMDD5007	MP:0013861	abnormal pancreas topology
Chtop	MGI:1913761	Chtop<tm1a(EUCOMM)Wtsi>	DMDD5007	MP:0004646	decreased cervical vertebrae number
Chtop	MGI:1913761	Chtop<tm1a(EUCOMM)Wtsi>	DMDD5007	MP:0010420	muscular ventricular septal defect
Chtop	MGI:1913761	Chtop<tm1a(EUCOMM)Wtsi>	DMDD5007	MP:0011361	pelvic kidney
Chtop	MGI:1913761	Chtop<tm1a(EUCOMM)Wtsi>	DMDD5007	MP:0000783	abnormal forebrain morphology
Chtop	MGI:1913761	Chtop<tm1a(EUCOMM)Wtsi>	DMDD5007	MP:0013913	absent rib-vertebral column attachment
Chtop	MGI:1913761	Chtop<tm1a(EUCOMM)Wtsi>	DMDD5007	MP:0010728	fusion of atlas and occipital bones
Chtop	MGI:1913761	Chtop<tm1a(EUCOMM)Wtsi>	DMDD5007	MP:0013969	reduced sympathetic cervical ganglion size
Chtop	MGI:1913761	Chtop<tm1a(EUCOMM)Wtsi>	DMDD5007	MP:0002633	persistent truncus arteriosis
Chtop	MGI:1913761	Chtop<tm1a(EUCOMM)Wtsi>	DMDD5007	MP:0013835	absent hypoglossal nerve
Chtop	MGI:1913761	Chtop<tm1a(EUCOMM)Wtsi>	DMDD5007	MP:0013848	subcutaneous edema
Chtop	MGI:1913761	Chtop<tm1a(EUCOMM)Wtsi>	DMDD5007	MP:0003345	decreased rib number
Chtop	MGI:1913761	Chtop<tm1a(EUCOMM)Wtsi>	DMDD5007	MP:0003924	diaphragmatic hernia
Chtop	MGI:1913761	Chtop<tm1a(EUCOMM)Wtsi>	DMDD5007	MP:0010404	ostium primum atrial septal defect
Chtop	MGI:1913761	Chtop<tm1a(EUCOMM)Wtsi>	DMDD5007	MP:0012548	myelocele
Chtop	MGI:1913761	Chtop<tm1a(EUCOMM)Wtsi>	DMDD5007	MP:0010728	fusion of atlas and occipital bones
Chtop	MGI:1913761	Chtop<tm1a(EUCOMM)Wtsi>	DMDD5007	MP:0003345	decreased rib number
Chtop	MGI:1913761	Chtop<tm1a(EUCOMM)Wtsi>	DMDD5007	MP:0013915	abnormal brachial plexus formation
Chtop	MGI:1913761	Chtop<tm1a(EUCOMM)Wtsi>	DMDD5007	MP:0001088	small nodose ganglion
Chtop	MGI:1913761	Chtop<tm1a(EUCOMM)Wtsi>	DMDD5007	MP:0013835	absent hypoglossal nerve
Chtop	MGI:1913761	Chtop<tm1a(EUCOMM)Wtsi>	DMDD5006	MP:0003345	decreased rib number
Chtop	MGI:1913761	Chtop<tm1a(EUCOMM)Wtsi>	DMDD5006	MP:0004603	absent vertebral arch
Chtop	MGI:1913761	Chtop<tm1a(EUCOMM)Wtsi>	DMDD5006	MP:0001088	small nodose ganglion
Chtop	MGI:1913761	Chtop<tm1a(EUCOMM)Wtsi>	DMDD5006	MP:0010440	anomalous pulmonary venous connection
Chtop	MGI:1913761	Chtop<tm1a(EUCOMM)Wtsi>	DMDD5006	MP:0000154	rib fusion
Chtop	MGI:1913761	Chtop<tm1a(EUCOMM)Wtsi>	DMDD5006	MP:0004646	decreased cervical vertebrae number
Chtop	MGI:1913761	Chtop<tm1a(EUCOMM)Wtsi>	DMDD5006	MP:0011797	blind ureter
Chtop	MGI:1913761	Chtop<tm1a(EUCOMM)Wtsi>	DMDD5006	MP:0000681	abnormal thyroid gland morphology
Chtop	MGI:1913761	Chtop<tm1a(EUCOMM)Wtsi>	DMDD5006	MP:0013861	abnormal pancreas topology
Chtop	MGI:1913761	Chtop<tm1a(EUCOMM)Wtsi>	DMDD5006	MP:0000138	absent vertebrae
Chtop	MGI:1913761	Chtop<tm1a(EUCOMM)Wtsi>	DMDD5006	MP:0000153	rib bifurcation
Chtop	MGI:1913761	Chtop<tm1a(EUCOMM)Wtsi>	DMDD5006	MP:0013860	anastomosis between common carotid and vertebral artery
Chtop	MGI:1913761	Chtop<tm1a(EUCOMM)Wtsi>	DMDD5006	MP:0000497	abnormal small intestine placement
Chtop	MGI:1913761	Chtop<tm1a(EUCOMM)Wtsi>	DMDD5006	MP:0001015	small superior cervical ganglion
Chtop	MGI:1913761	Chtop<tm1a(EUCOMM)Wtsi>	DMDD5006	MP:0003827	abnormal Wolffian duct morphology
Chtop	MGI:1913761	Chtop<tm1a(EUCOMM)Wtsi>	DMDD5006	MP:0012548	myelocele
Chtop	MGI:1913761	Chtop<tm1a(EUCOMM)Wtsi>	DMDD5006	MP:0013859	abnormal vitelline vein connection
Chtop	MGI:1913761	Chtop<tm1a(EUCOMM)Wtsi>	DMDD5006	MP:0008460	absent dorsal root ganglion
Chtop	MGI:1913761	Chtop<tm1a(EUCOMM)Wtsi>	DMDD5006	MP:0004158	right aortic arch
Chtop	MGI:1913761	Chtop<tm1a(EUCOMM)Wtsi>	DMDD5006	MP:0003617	urinary bladder hypoplasia
Chtop	MGI:1913761	Chtop<tm1a(EUCOMM)Wtsi>	DMDD5006	MP:0000161	scoliosis
Chtop	MGI:1913761	Chtop<tm1a(EUCOMM)Wtsi>	DMDD5006	MP:0013999	absent parasellar internal carotid artery
Chtop	MGI:1913761	Chtop<tm1a(EUCOMM)Wtsi>	DMDD5006	MP:0000632	abnormal pineal gland morphology
Chtop	MGI:1913761	Chtop<tm1a(EUCOMM)Wtsi>	DMDD5006	MP:0004613	fusion of vertebral arches
Chtop	MGI:1913761	Chtop<tm1a(EUCOMM)Wtsi>	DMDD5006	MP:0002633	persistent truncus arteriosis
Chtop	MGI:1913761	Chtop<tm1a(EUCOMM)Wtsi>	DMDD5006	MP:0013835	absent hypoglossal nerve
Chtop	MGI:1913761	Chtop<tm1a(EUCOMM)Wtsi>	DMDD5006	MP:0013857	abnormal abdominal muscle morphology
Chtop	MGI:1913761	Chtop<tm1a(EUCOMM)Wtsi>	DMDD5006	MP:0001015	small superior cervical ganglion
Chtop	MGI:1913761	Chtop<tm1a(EUCOMM)Wtsi>	DMDD5006	MP:0010404	ostium primum atrial septal defect
Chtop	MGI:1913761	Chtop<tm1a(EUCOMM)Wtsi>	DMDD5006	MP:0011974	intestinal stenosis
Chtop	MGI:1913761	Chtop<tm1a(EUCOMM)Wtsi>	DMDD5006	MP:0013848	subcutaneous edema
Chtop	MGI:1913761	Chtop<tm1a(EUCOMM)Wtsi>	DMDD5006	MP:0001088	small nodose ganglion
Chtop	MGI:1913761	Chtop<tm1a(EUCOMM)Wtsi>	DMDD5006	MP:0011361	pelvic kidney
Chtop	MGI:1913761	Chtop<tm1a(EUCOMM)Wtsi>	DMDD5006	MP:0013969	reduced sympathetic cervical ganglion size
Chtop	MGI:1913761	Chtop<tm1a(EUCOMM)Wtsi>	DMDD5006	MP:0003924	diaphragmatic hernia
Chtop	MGI:1913761	Chtop<tm1a(EUCOMM)Wtsi>	DMDD5006	MP:0006093	arteriovenous malformation
Chtop	MGI:1913761	Chtop<tm1a(EUCOMM)Wtsi>	DMDD5006	MP:0000783	abnormal forebrain morphology
Chtop	MGI:1913761	Chtop<tm1a(EUCOMM)Wtsi>	DMDD5006	MP:0004648	decreased thoracic vertebrae number
Chtop	MGI:1913761	Chtop<tm1a(EUCOMM)Wtsi>	DMDD5006	MP:0013835	absent hypoglossal nerve
Chtop	MGI:1913761	Chtop<tm1a(EUCOMM)Wtsi>	DMDD5006	MP:0010668	abnormal hepatic portal vein morphology
Chtop	MGI:1913761	Chtop<tm1a(EUCOMM)Wtsi>	DMDD5006	MP:0002745	abnormal atrioventricular valve morphology
Chtop	MGI:1913761	Chtop<tm1a(EUCOMM)Wtsi>	DMDD5006	MP:0013858	abnormal azygos vein topology
Chtop	MGI:1913761	Chtop<tm1a(EUCOMM)Wtsi>	DMDD5006	MP:0003686	abnormal eye muscle morphology
Chtop	MGI:1913761	Chtop<tm1a(EUCOMM)Wtsi>	DMDD5006	MP:0013842	ductus venosus stenosis
Chtop	MGI:1913761	Chtop<tm1a(EUCOMM)Wtsi>	DMDD5006	MP:0000694	spleen hypoplasia
Chtop	MGI:1913761	Chtop<tm1a(EUCOMM)Wtsi>	DMDD5006	MP:0000492	abnormal rectum morphology
Chtop	MGI:1913761	Chtop<tm1a(EUCOMM)Wtsi>	DMDD5006	MP:0010418	perimembraneous ventricular septal defect
Chtop	MGI:1913761	Chtop<tm1a(EUCOMM)Wtsi>	DMDD5006	MP:0014002	absent extracranial vertebral artery segment
Chtop	MGI:1913761	Chtop<tm1a(EUCOMM)Wtsi>	DMDD5006	MP:0003686	abnormal eye muscle morphology
Chtop	MGI:1913761	Chtop<tm1a(EUCOMM)Wtsi>	DMDD5006	MP:0013952	retro-esophageal left subclavian artery
Chtop	MGI:1913761	Chtop<tm1a(EUCOMM)Wtsi>	DMDD5006	MP:0013969	reduced sympathetic cervical ganglion size
Chtop	MGI:1913761	Chtop<tm1a(EUCOMM)Wtsi>	DMDD5006	MP:0013855	absent celiac artery
Cir1	MGI:1914185	Cir1<tm3a(KOMP)Wtsi>	DMDD4805	MP:0000161	scoliosis
Cir1	MGI:1914185	Cir1<tm3a(KOMP)Wtsi>	DMDD4805	MP:0014003	additional anastomosis between intracranial vertebral arteries
Cir1	MGI:1914185	Cir1<tm3a(KOMP)Wtsi>	DMDD4805	MP:0000783	abnormal forebrain morphology
Cir1	MGI:1914185	Cir1<tm3a(KOMP)Wtsi>	DMDD4805	MP:0000153	rib bifurcation
Cir1	MGI:1914185	Cir1<tm3a(KOMP)Wtsi>	DMDD4805	MP:0003345	decreased rib number
Cir1	MGI:1914185	Cir1<tm3a(KOMP)Wtsi>	DMDD4805	MP:0000140	absent vertebral pedicles
Cir1	MGI:1914185	Cir1<tm3a(KOMP)Wtsi>	DMDD4805	MP:0004613	fusion of vertebral arches
Cir1	MGI:1914185	Cir1<tm3a(KOMP)Wtsi>	DMDD4805	MP:0000140	absent vertebral pedicles
Cir1	MGI:1914185	Cir1<tm3a(KOMP)Wtsi>	DMDD4805	MP:0003345	decreased rib number
Cir1	MGI:1914185	Cir1<tm3a(KOMP)Wtsi>	DMDD4805	MP:0013968	multiple persisting craniopharyngeal ducts
Cir1	MGI:1914185	Cir1<tm3a(KOMP)Wtsi>	DMDD4805	MP:0004646	decreased cervical vertebrae number
Cir1	MGI:1914185	Cir1<tm3a(KOMP)Wtsi>	DMDD4805	MP:0000681	abnormal thyroid gland morphology
Cir1	MGI:1914185	Cir1<tm3a(KOMP)Wtsi>	DMDD4805	MP:0000154	rib fusion
Cir1	MGI:1914185	Cir1<tm3a(KOMP)Wtsi>	DMDD4797	MP:0003827	abnormal Wolffian duct morphology
Cir1	MGI:1914185	Cir1<tm3a(KOMP)Wtsi>	DMDD4797	MP:0000534	abnormal ureter morphology
Cir1	MGI:1914185	Cir1<tm3a(KOMP)Wtsi>	DMDD4797	MP:0002989	small kidney
Cir1	MGI:1914185	Cir1<tm3a(KOMP)Wtsi>	DMDD4797	MP:0004442	occipital bone foramen
Cir1	MGI:1914185	Cir1<tm3a(KOMP)Wtsi>	DMDD4797	MP:0000154	rib fusion
Cir1	MGI:1914185	Cir1<tm3a(KOMP)Wtsi>	DMDD4797	MP:0000161	scoliosis
Cir1	MGI:1914185	Cir1<tm3a(KOMP)Wtsi>	DMDD4797	MP:0003345	decreased rib number
Cir1	MGI:1914185	Cir1<tm3a(KOMP)Wtsi>	DMDD4797	MP:0003826	abnormal Mullerian duct morphology
Cir1	MGI:1914185	Cir1<tm3a(KOMP)Wtsi>	DMDD4797	MP:0003827	abnormal Wolffian duct morphology
Cir1	MGI:1914185	Cir1<tm3a(KOMP)Wtsi>	DMDD4797	MP:0000497	abnormal small intestine placement
Cir1	MGI:1914185	Cir1<tm3a(KOMP)Wtsi>	DMDD4797	MP:0013914	absent intracranial segment of vertebral artery
Cir1	MGI:1914185	Cir1<tm3a(KOMP)Wtsi>	DMDD4797	MP:0000153	rib bifurcation
Cir1	MGI:1914185	Cir1<tm3a(KOMP)Wtsi>	DMDD4797	MP:0004613	fusion of vertebral arches
Cir1	MGI:1914185	Cir1<tm3a(KOMP)Wtsi>	DMDD4797	MP:0013848	subcutaneous edema
Cir1	MGI:1914185	Cir1<tm3a(KOMP)Wtsi>	DMDD4797	MP:0000266	abnormal heart morphology
Cir1	MGI:1914185	Cir1<tm3a(KOMP)Wtsi>	DMDD4797	MP:0000140	absent vertebral pedicles
Cir1	MGI:1914185	Cir1<tm3a(KOMP)Wtsi>	DMDD4797	MP:0013836	abnormal hypoglossal nerve topology
Cir1	MGI:1914185	Cir1<tm3a(KOMP)Wtsi>	DMDD4797	MP:0000534	abnormal ureter morphology
Cir1	MGI:1914185	Cir1<tm3a(KOMP)Wtsi>	DMDD4797	MP:0003826	abnormal Mullerian duct morphology
Cir1	MGI:1914185	Cir1<tm3a(KOMP)Wtsi>	DMDD4797	MP:0003345	decreased rib number
Cir1	MGI:1914185	Cir1<tm3a(KOMP)Wtsi>	DMDD4797	MP:0014000	anastomosis between internal carotid artery and basilar artery
Cir1	MGI:1914185	Cir1<tm3a(KOMP)Wtsi>	DMDD4797	MP:0013913	absent rib-vertebral column attachment
Cir1	MGI:1914185	Cir1<tm3a(KOMP)Wtsi>	DMDD4796	MP:0004646	decreased cervical vertebrae number
Cir1	MGI:1914185	Cir1<tm3a(KOMP)Wtsi>	DMDD4796	MP:0003686	abnormal eye muscle morphology
Cir1	MGI:1914185	Cir1<tm3a(KOMP)Wtsi>	DMDD4796	MP:0010418	perimembraneous ventricular septal defect
Cir1	MGI:1914185	Cir1<tm3a(KOMP)Wtsi>	DMDD4796	MP:0000681	abnormal thyroid gland morphology
Cir1	MGI:1914185	Cir1<tm3a(KOMP)Wtsi>	DMDD4796	MP:0000489	abnormal large intestine morphology
Cir1	MGI:1914185	Cir1<tm3a(KOMP)Wtsi>	DMDD4796	MP:0014000	anastomosis between internal carotid artery and basilar artery
Cir1	MGI:1914185	Cir1<tm3a(KOMP)Wtsi>	DMDD4796	MP:0003345	decreased rib number
Cir1	MGI:1914185	Cir1<tm3a(KOMP)Wtsi>	DMDD4796	MP:0004269	abnormal optic cup morphology
Cir1	MGI:1914185	Cir1<tm3a(KOMP)Wtsi>	DMDD4796	MP:0000273	overriding aortic valve
Cir1	MGI:1914185	Cir1<tm3a(KOMP)Wtsi>	DMDD4796	MP:0003345	decreased rib number
Cir1	MGI:1914185	Cir1<tm3a(KOMP)Wtsi>	DMDD4796	MP:0010602	abnormal pulmonary valve cusp morphology
Cir1	MGI:1914185	Cir1<tm3a(KOMP)Wtsi>	DMDD4796	MP:0000161	scoliosis
Cmip	MGI:1921690	Cmip<tm1a(EUCOMM)Wtsi>	DMDD4607	MP:0014006	absent posterior communicating artery
Cmip	MGI:1921690	Cmip<tm1a(EUCOMM)Wtsi>	DMDD4607	MP:0014019	embryo cyst
Cmip	MGI:1921690	Cmip<tm1a(EUCOMM)Wtsi>	DMDD4607	MP:0000703	abnormal thymus morphology
Cmip	MGI:1921690	Cmip<tm1a(EUCOMM)Wtsi>	DMDD4607	MP:0000703	abnormal thymus morphology
Cmip	MGI:1921690	Cmip<tm1a(EUCOMM)Wtsi>	DMDD4607	MP:0014006	absent posterior communicating artery
Cmip	MGI:1921690	Cmip<tm1a(EUCOMM)Wtsi>	DMDD4607	MP:0000496	abnormal small intestine morphology
Cmip	MGI:1921690	Cmip<tm1a(EUCOMM)Wtsi>	DMDD4607	MP:0000489	abnormal large intestine morphology
Cmip	MGI:1921690	Cmip<tm1a(EUCOMM)Wtsi>	DMDD4607	MP:0013963	jugular vein stenosis
Cmip	MGI:1921690	Cmip<tm1a(EUCOMM)Wtsi>	DMDD4607	MP:0013963	jugular vein stenosis
Cmip	MGI:1921690	Cmip<tm1a(EUCOMM)Wtsi>	DMDD4607	MP:0014000	anastomosis between internal carotid artery and basilar artery
Cmip	MGI:1921690	Cmip<tm1a(EUCOMM)Wtsi>	DMDD4605	MP:0000703	abnormal thymus morphology
Cmip	MGI:1921690	Cmip<tm1a(EUCOMM)Wtsi>	DMDD4605	MP:0000703	abnormal thymus morphology
Cmip	MGI:1921690	Cmip<tm1a(EUCOMM)Wtsi>	DMDD4605	MP:0001879	abnormal lymphatic vessel morphology
Cmip	MGI:1921690	Cmip<tm1a(EUCOMM)Wtsi>	DMDD4603	MP:0000703	abnormal thymus morphology
Cmip	MGI:1921690	Cmip<tm1a(EUCOMM)Wtsi>	DMDD4603	MP:0013986	abnormal vitelline vein topology
Cmip	MGI:1921690	Cmip<tm1a(EUCOMM)Wtsi>	DMDD4603	MP:0013835	absent hypoglossal nerve
Cmip	MGI:1921690	Cmip<tm1a(EUCOMM)Wtsi>	DMDD4603	MP:0000703	abnormal thymus morphology
Cmip	MGI:1921690	Cmip<tm1a(EUCOMM)Wtsi>	DMDD4602	MP:0013968	multiple persisting craniopharyngeal ducts
Cmip	MGI:1921690	Cmip<tm1a(EUCOMM)Wtsi>	DMDD4602	MP:0000703	abnormal thymus morphology
Cmip	MGI:1921690	Cmip<tm1a(EUCOMM)Wtsi>	DMDD4602	MP:0013834	thin hypoglossal nerve
Cmip	MGI:1921690	Cmip<tm1a(EUCOMM)Wtsi>	DMDD4602	MP:0014001	abnormal vertebral artery topology
Cmip	MGI:1921690	Cmip<tm1a(EUCOMM)Wtsi>	DMDD4602	MP:0000703	abnormal thymus morphology
Cmip	MGI:1921690	Cmip<tm1a(EUCOMM)Wtsi>	DMDD4602	MP:0014001	abnormal vertebral artery topology
Cmip	MGI:1921690	Cmip<tm1a(EUCOMM)Wtsi>	DMDD4602	MP:0014018	embryo tumor
Cmip	MGI:1921690	Cmip<tm1a(EUCOMM)Wtsi>	DMDD4588	MP:0000703	abnormal thymus morphology
Cmip	MGI:1921690	Cmip<tm1a(EUCOMM)Wtsi>	DMDD4588	MP:0013848	subcutaneous edema
Cmip	MGI:1921690	Cmip<tm1a(EUCOMM)Wtsi>	DMDD4588	MP:0014001	abnormal vertebral artery topology
Cmip	MGI:1921690	Cmip<tm1a(EUCOMM)Wtsi>	DMDD4588	MP:0000703	abnormal thymus morphology
Cmip	MGI:1921690	Cmip<tm1a(EUCOMM)Wtsi>	DMDD4574	MP:0000703	abnormal thymus morphology
Cmip	MGI:1921690	Cmip<tm1a(EUCOMM)Wtsi>	DMDD4574	MP:0014001	abnormal vertebral artery topology
Cmip	MGI:1921690	Cmip<tm1a(EUCOMM)Wtsi>	DMDD4574	MP:0000703	abnormal thymus morphology
Cmip	MGI:1921690	Cmip<tm1a(EUCOMM)Wtsi>	DMDD4574	MP:0003262	intestinal/bowel diverticulum
Cmip	MGI:1921690	Cmip<tm1a(EUCOMM)Wtsi>	DMDD4556	MP:0010436	abnormal coronary sinus morphology
Cmip	MGI:1921690	Cmip<tm1a(EUCOMM)Wtsi>	DMDD4556	MP:0000703	abnormal thymus morphology
Cmip	MGI:1921690	Cmip<tm1a(EUCOMM)Wtsi>	DMDD4556	MP:0000703	abnormal thymus morphology
Cmip	MGI:1921690	Cmip<tm1a(EUCOMM)Wtsi>	DMDD4556	MP:0013848	subcutaneous edema
Cmip	MGI:1921690	Cmip<tm1a(EUCOMM)Wtsi>	DMDD4556	MP:0004160	retroesophageal right subclavian artery
Cmip	MGI:1921690	Cmip<tm1a(EUCOMM)Wtsi>	DMDD4479	MP:0013834	thin hypoglossal nerve
Cmip	MGI:1921690	Cmip<tm1a(EUCOMM)Wtsi>	DMDD4479	MP:0009820	abnormal liver vasculature morphology
Cmip	MGI:1921690	Cmip<tm1a(EUCOMM)Wtsi>	DMDD4479	MP:0011683	dual inferior vena cava
Cmip	MGI:1921690	Cmip<tm1a(EUCOMM)Wtsi>	DMDD4462	MP:0002169	no abnormal phenotype detected
Cmip	MGI:1921690	Cmip<tm1a(EUCOMM)Wtsi>	DMDD4454	MP:0010420	muscular ventricular septal defect
Cmip	MGI:1921690	Cmip<tm1a(EUCOMM)Wtsi>	DMDD4454	MP:0003826	abnormal Mullerian duct morphology
Cmip	MGI:1921690	Cmip<tm1a(EUCOMM)Wtsi>	DMDD4454	MP:0002951	small thyroid gland
Cmip	MGI:1921690	Cmip<tm1a(EUCOMM)Wtsi>	DMDD4454	MP:0010436	abnormal coronary sinus morphology
Cmip	MGI:1921690	Cmip<tm1a(EUCOMM)Wtsi>	DMDD4454	MP:0004163	abnormal adenohypophysis morphology
Col4a3bp	MGI:1915268	Col4a3bp<tm1a(KOMP)Wtsi>	DMDD6075	MP:0004612	fusion of vertebral bodies
Col4a3bp	MGI:1915268	Col4a3bp<tm1a(KOMP)Wtsi>	DMDD6075	MP:0014001	abnormal vertebral artery topology
Col4a3bp	MGI:1915268	Col4a3bp<tm1a(KOMP)Wtsi>	DMDD6075	MP:0010496	abnormal pectinate muscle morphology
Col4a3bp	MGI:1915268	Col4a3bp<tm1a(KOMP)Wtsi>	DMDD6075	MP:0004646	decreased cervical vertebrae number
Col4a3bp	MGI:1915268	Col4a3bp<tm1a(KOMP)Wtsi>	DMDD6075	MP:0002237	abnormal nasal cavity morphology
Col4a3bp	MGI:1915268	Col4a3bp<tm1a(KOMP)Wtsi>	DMDD6075	MP:0008922	abnormal cervical rib
Col4a3bp	MGI:1915268	Col4a3bp<tm1a(KOMP)Wtsi>	DMDD6075	MP:0010572	persistent right dorsal aorta
Col4a3bp	MGI:1915268	Col4a3bp<tm1a(KOMP)Wtsi>	DMDD6075	MP:0000284	double outlet right ventricle
Col4a3bp	MGI:1915268	Col4a3bp<tm1a(KOMP)Wtsi>	DMDD6075	MP:0014001	abnormal vertebral artery topology
Col4a3bp	MGI:1915268	Col4a3bp<tm1a(KOMP)Wtsi>	DMDD6075	MP:0000783	abnormal forebrain morphology
Col4a3bp	MGI:1915268	Col4a3bp<tm1a(KOMP)Wtsi>	DMDD6075	MP:0010420	muscular ventricular septal defect
Col4a3bp	MGI:1915268	Col4a3bp<tm1a(KOMP)Wtsi>	DMDD6075	MP:0003078	aphakia
Col4a3bp	MGI:1915268	Col4a3bp<tm1a(KOMP)Wtsi>	DMDD6075	MP:0014001	abnormal vertebral artery topology
Col4a3bp	MGI:1915268	Col4a3bp<tm1a(KOMP)Wtsi>	DMDD6075	MP:0002728	absent tibia
Col4a3bp	MGI:1915268	Col4a3bp<tm1a(KOMP)Wtsi>	DMDD6075	MP:0013985	abnormal umbilical vein topology
Col4a3bp	MGI:1915268	Col4a3bp<tm1a(KOMP)Wtsi>	DMDD6075	MP:0002633	persistent truncus arteriosis
Col4a3bp	MGI:1915268	Col4a3bp<tm1a(KOMP)Wtsi>	DMDD6075	MP:0002428	abnormal semicircular canal morphology
Col4a3bp	MGI:1915268	Col4a3bp<tm1a(KOMP)Wtsi>	DMDD6075	MP:0014001	abnormal vertebral artery topology
Col4a3bp	MGI:1915268	Col4a3bp<tm1a(KOMP)Wtsi>	DMDD6075	MP:0004613	fusion of vertebral arches
Col4a3bp	MGI:1915268	Col4a3bp<tm1a(KOMP)Wtsi>	DMDD6075	MP:0004269	abnormal optic cup morphology
Col4a3bp	MGI:1915268	Col4a3bp<tm1a(KOMP)Wtsi>	DMDD6075	MP:0014021	heterochrony
Col4a3bp	MGI:1915268	Col4a3bp<tm1a(KOMP)Wtsi>	DMDD6066	MP:0004613	fusion of vertebral arches
Col4a3bp	MGI:1915268	Col4a3bp<tm1a(KOMP)Wtsi>	DMDD6066	MP:0010420	muscular ventricular septal defect
Col4a3bp	MGI:1915268	Col4a3bp<tm1a(KOMP)Wtsi>	DMDD6066	MP:0004269	abnormal optic cup morphology
Col4a3bp	MGI:1915268	Col4a3bp<tm1a(KOMP)Wtsi>	DMDD6066	MP:0014000	anastomosis between internal carotid artery and basilar artery
Col4a3bp	MGI:1915268	Col4a3bp<tm1a(KOMP)Wtsi>	DMDD6066	MP:0003078	aphakia
Col4a3bp	MGI:1915268	Col4a3bp<tm1a(KOMP)Wtsi>	DMDD6066	MP:0010496	abnormal pectinate muscle morphology
Col4a3bp	MGI:1915268	Col4a3bp<tm1a(KOMP)Wtsi>	DMDD6066	MP:0004269	abnormal optic cup morphology
Col4a3bp	MGI:1915268	Col4a3bp<tm1a(KOMP)Wtsi>	DMDD6066	MP:0014001	abnormal vertebral artery topology
Col4a3bp	MGI:1915268	Col4a3bp<tm1a(KOMP)Wtsi>	DMDD6066	MP:0014021	heterochrony
Col4a3bp	MGI:1915268	Col4a3bp<tm1a(KOMP)Wtsi>	DMDD6066	MP:0004646	decreased cervical vertebrae number
Col4a3bp	MGI:1915268	Col4a3bp<tm1a(KOMP)Wtsi>	DMDD6066	MP:0010418	perimembraneous ventricular septal defect
Col4a3bp	MGI:1915268	Col4a3bp<tm1a(KOMP)Wtsi>	DMDD6066	MP:0003078	aphakia
Col4a3bp	MGI:1915268	Col4a3bp<tm1a(KOMP)Wtsi>	DMDD6066	MP:0004612	fusion of vertebral bodies
Col4a3bp	MGI:1915268	Col4a3bp<tm1a(KOMP)Wtsi>	DMDD6066	MP:0000284	double outlet right ventricle
Col4a3bp	MGI:1915268	Col4a3bp<tm1a(KOMP)Wtsi>	DMDD6066	MP:0004599	abnormal vertebral arch morphology
Cpt2	MGI:109176	Cpt2<tm1b(KOMP)Wtsi>	DMDD6074	MP:0010439	abnormal hepatic vein morphology
Cpt2	MGI:109176	Cpt2<tm1b(KOMP)Wtsi>	DMDD6063	MP:0005244	hemopericardium
Cpt2	MGI:109176	Cpt2<tm1b(KOMP)Wtsi>	DMDD6063	MP:0013971	blood in lymph vessels
Cpt2	MGI:109176	Cpt2<tm1b(KOMP)Wtsi>	DMDD6061	MP:0002169	no abnormal phenotype detected
Cpt2	MGI:109176	Cpt2<tm1b(KOMP)Wtsi>	DMDD6059	MP:0003826	abnormal Mullerian duct morphology
Cpt2	MGI:109176	Cpt2<tm1b(KOMP)Wtsi>	DMDD6058	MP:0013852	abnormal Mullerian duct topology
Cpt2	MGI:109176	Cpt2<tm1b(KOMP)Wtsi>	DMDD6058	MP:0002282	abnormal trachea morphology
Cpt2	MGI:109176	Cpt2<tm1b(KOMP)Wtsi>	DMDD6057	MP:0002169	no abnormal phenotype detected
D930028M14Rik	MGI:3687343	D930028M14Rik<tm1a(EUCOMM)Wtsi>	DMDD5031	MP:0001785	edema
D930028M14Rik	MGI:3687343	D930028M14Rik<tm1a(EUCOMM)Wtsi>	DMDD5031	MP:0000703	abnormal thymus morphology
D930028M14Rik	MGI:3687343	D930028M14Rik<tm1a(EUCOMM)Wtsi>	DMDD5031	MP:0012303	umbilical vein stenosis
D930028M14Rik	MGI:3687343	D930028M14Rik<tm1a(EUCOMM)Wtsi>	DMDD5031	MP:0013849	absent abducens nerve
D930028M14Rik	MGI:3687343	D930028M14Rik<tm1a(EUCOMM)Wtsi>	DMDD5031	MP:0013835	absent hypoglossal nerve
D930028M14Rik	MGI:3687343	D930028M14Rik<tm1a(EUCOMM)Wtsi>	DMDD5031	MP:0013835	absent hypoglossal nerve
D930028M14Rik	MGI:3687343	D930028M14Rik<tm1a(EUCOMM)Wtsi>	DMDD5031	MP:0000703	abnormal thymus morphology
D930028M14Rik	MGI:3687343	D930028M14Rik<tm1a(EUCOMM)Wtsi>	DMDD5031	MP:0010572	persistent right dorsal aorta
D930028M14Rik	MGI:3687343	D930028M14Rik<tm1a(EUCOMM)Wtsi>	DMDD5031	MP:0013826	absent hypoglossal canal
D930028M14Rik	MGI:3687343	D930028M14Rik<tm1a(EUCOMM)Wtsi>	DMDD5030	MP:0010602	abnormal pulmonary valve cusp morphology
D930028M14Rik	MGI:3687343	D930028M14Rik<tm1a(EUCOMM)Wtsi>	DMDD5030	MP:0013835	absent hypoglossal nerve
D930028M14Rik	MGI:3687343	D930028M14Rik<tm1a(EUCOMM)Wtsi>	DMDD5030	MP:0013849	absent abducens nerve
D930028M14Rik	MGI:3687343	D930028M14Rik<tm1a(EUCOMM)Wtsi>	DMDD5030	MP:0013835	absent hypoglossal nerve
D930028M14Rik	MGI:3687343	D930028M14Rik<tm1a(EUCOMM)Wtsi>	DMDD5030	MP:0013849	absent abducens nerve
D930028M14Rik	MGI:3687343	D930028M14Rik<tm1a(EUCOMM)Wtsi>	DMDD5005	MP:0013835	absent hypoglossal nerve
D930028M14Rik	MGI:3687343	D930028M14Rik<tm1a(EUCOMM)Wtsi>	DMDD5005	MP:0013849	absent abducens nerve
D930028M14Rik	MGI:3687343	D930028M14Rik<tm1a(EUCOMM)Wtsi>	DMDD5005	MP:0013849	absent abducens nerve
D930028M14Rik	MGI:3687343	D930028M14Rik<tm1a(EUCOMM)Wtsi>	DMDD5005	MP:0013835	absent hypoglossal nerve
D930028M14Rik	MGI:3687343	D930028M14Rik<tm1a(EUCOMM)Wtsi>	DMDD5000	MP:0013831	vagus nerve compression
D930028M14Rik	MGI:3687343	D930028M14Rik<tm1a(EUCOMM)Wtsi>	DMDD5000	MP:0001785	edema
D930028M14Rik	MGI:3687343	D930028M14Rik<tm1a(EUCOMM)Wtsi>	DMDD5000	MP:0013836	abnormal hypoglossal nerve topology
D930028M14Rik	MGI:3687343	D930028M14Rik<tm1a(EUCOMM)Wtsi>	DMDD5000	MP:0010912	herniated liver
D930028M14Rik	MGI:3687343	D930028M14Rik<tm1a(EUCOMM)Wtsi>	DMDD5000	MP:0012303	umbilical vein stenosis
D930028M14Rik	MGI:3687343	D930028M14Rik<tm1a(EUCOMM)Wtsi>	DMDD4999	MP:0003686	abnormal eye muscle morphology
D930028M14Rik	MGI:3687343	D930028M14Rik<tm1a(EUCOMM)Wtsi>	DMDD4999	MP:0013915	abnormal brachial plexus formation
D930028M14Rik	MGI:3687343	D930028M14Rik<tm1a(EUCOMM)Wtsi>	DMDD4999	MP:0013835	absent hypoglossal nerve
Dbn1	MGI:1931838	Dbn1<tm1b(KOMP)Wtsi>	DMDD4611	MP:0008128	abnormal brain internal capsule morphology
Dbn1	MGI:1931838	Dbn1<tm1b(KOMP)Wtsi>	DMDD4611	MP:0013915	abnormal brachial plexus formation
Dbn1	MGI:1931838	Dbn1<tm1b(KOMP)Wtsi>	DMDD4611	MP:0013915	abnormal brachial plexus formation
Dbn1	MGI:1931838	Dbn1<tm1b(KOMP)Wtsi>	DMDD4611	MP:0013835	absent hypoglossal nerve
Dbn1	MGI:1931838	Dbn1<tm1b(KOMP)Wtsi>	DMDD4611	MP:0013824	abnormal hypoglossal canal morphology
Dbn1	MGI:1931838	Dbn1<tm1b(KOMP)Wtsi>	DMDD4611	MP:0013835	absent hypoglossal nerve
Dbn1	MGI:1931838	Dbn1<tm1b(KOMP)Wtsi>	DMDD4611	MP:0000783	abnormal forebrain morphology
Dbn1	MGI:1931838	Dbn1<tm1b(KOMP)Wtsi>	DMDD4611	MP:0008128	abnormal brain internal capsule morphology
Dbn1	MGI:1931838	Dbn1<tm1b(KOMP)Wtsi>	DMDD4581	MP:0008128	abnormal brain internal capsule morphology
Dbn1	MGI:1931838	Dbn1<tm1b(KOMP)Wtsi>	DMDD4581	MP:0008128	abnormal brain internal capsule morphology
Dbn1	MGI:1931838	Dbn1<tm1b(KOMP)Wtsi>	DMDD4581	MP:0013915	abnormal brachial plexus formation
Dbn1	MGI:1931838	Dbn1<tm1b(KOMP)Wtsi>	DMDD4581	MP:0013915	abnormal brachial plexus formation
Dbn1	MGI:1931838	Dbn1<tm1b(KOMP)Wtsi>	DMDD4390	MP:0008026	abnormal brain white matter morphology
Dbn1	MGI:1931838	Dbn1<tm1b(KOMP)Wtsi>	DMDD4390	MP:0008128	abnormal brain internal capsule morphology
Dbn1	MGI:1931838	Dbn1<tm1b(KOMP)Wtsi>	DMDD4390	MP:0008128	abnormal brain internal capsule morphology
Dbn1	MGI:1931838	Dbn1<tm1b(KOMP)Wtsi>	DMDD4390	MP:0013835	absent hypoglossal nerve
Dbn1	MGI:1931838	Dbn1<tm1b(KOMP)Wtsi>	DMDD4390	MP:0008026	abnormal brain white matter morphology
Dbn1	MGI:1931838	Dbn1<tm1b(KOMP)Wtsi>	DMDD4390	MP:0013835	absent hypoglossal nerve
Dbn1	MGI:1931838	Dbn1<tm1b(KOMP)Wtsi>	DMDD4388	MP:0000787	abnormal telencephalon morphology
Dbn1	MGI:1931838	Dbn1<tm1b(KOMP)Wtsi>	DMDD4388	MP:0008128	abnormal brain internal capsule morphology
Dbn1	MGI:1931838	Dbn1<tm1b(KOMP)Wtsi>	DMDD4388	MP:0013834	thin hypoglossal nerve
Dbn1	MGI:1931838	Dbn1<tm1b(KOMP)Wtsi>	DMDD4388	MP:0013826	absent hypoglossal canal
Dbn1	MGI:1931838	Dbn1<tm1b(KOMP)Wtsi>	DMDD4388	MP:0013835	absent hypoglossal nerve
Dbn1	MGI:1931838	Dbn1<tm1b(KOMP)Wtsi>	DMDD4388	MP:0000787	abnormal telencephalon morphology
Dbn1	MGI:1931838	Dbn1<tm1b(KOMP)Wtsi>	DMDD4388	MP:0014017	abnormal Wolffian duct connection
Dbn1	MGI:1931838	Dbn1<tm1b(KOMP)Wtsi>	DMDD4388	MP:0008026	abnormal brain white matter morphology
Dbn1	MGI:1931838	Dbn1<tm1b(KOMP)Wtsi>	DMDD4388	MP:0008128	abnormal brain internal capsule morphology
Dbn1	MGI:1931838	Dbn1<tm1b(KOMP)Wtsi>	DMDD4388	MP:0008026	abnormal brain white matter morphology
Dbn1	MGI:1931838	Dbn1<tm1b(KOMP)Wtsi>	DMDD4388	MP:0014021	heterochrony
Dbn1	MGI:1931838	Dbn1<tm1b(KOMP)Wtsi>	DMDD4387	MP:0008026	abnormal brain white matter morphology
Dbn1	MGI:1931838	Dbn1<tm1b(KOMP)Wtsi>	DMDD4387	MP:0008128	abnormal brain internal capsule morphology
Dbn1	MGI:1931838	Dbn1<tm1b(KOMP)Wtsi>	DMDD4387	MP:0013826	absent hypoglossal canal
Dbn1	MGI:1931838	Dbn1<tm1b(KOMP)Wtsi>	DMDD4387	MP:0008128	abnormal brain internal capsule morphology
Dbn1	MGI:1931838	Dbn1<tm1b(KOMP)Wtsi>	DMDD4387	MP:0013835	absent hypoglossal nerve
Dbn1	MGI:1931838	Dbn1<tm1b(KOMP)Wtsi>	DMDD4387	MP:0008922	abnormal cervical rib
Dbn1	MGI:1931838	Dbn1<tm1b(KOMP)Wtsi>	DMDD4387	MP:0008026	abnormal brain white matter morphology
Dbn1	MGI:1931838	Dbn1<tm1b(KOMP)Wtsi>	DMDD4387	MP:0000602	enlarged liver sinusoidal spaces
Dhx35	MGI:1918965	Dhx35<tm1b(EUCOMM)Wtsi>	DMDD6048	MP:0013996	abnormal vertebral artery origin
Dhx35	MGI:1918965	Dhx35<tm1b(EUCOMM)Wtsi>	DMDD6048	MP:0010420	muscular ventricular septal defect
Dhx35	MGI:1918965	Dhx35<tm1b(EUCOMM)Wtsi>	DMDD6048	MP:0008128	abnormal brain internal capsule morphology
Dhx35	MGI:1918965	Dhx35<tm1b(EUCOMM)Wtsi>	DMDD6048	MP:0000284	double outlet right ventricle
Dhx35	MGI:1918965	Dhx35<tm1b(EUCOMM)Wtsi>	DMDD6048	MP:0013970	absent connection between subcutaneous lymph vessels and lymph sac
Dhx35	MGI:1918965	Dhx35<tm1b(EUCOMM)Wtsi>	DMDD6048	MP:0000161	scoliosis
Dhx35	MGI:1918965	Dhx35<tm1b(EUCOMM)Wtsi>	DMDD6048	MP:0000629	absent mammary gland
Dhx35	MGI:1918965	Dhx35<tm1b(EUCOMM)Wtsi>	DMDD6048	MP:0010589	common truncal valve
Dhx35	MGI:1918965	Dhx35<tm1b(EUCOMM)Wtsi>	DMDD6048	MP:0013977	symmetric azygos veins
Dhx35	MGI:1918965	Dhx35<tm1b(EUCOMM)Wtsi>	DMDD6048	MP:0004463	basisphenoid bone foramen
Dhx35	MGI:1918965	Dhx35<tm1b(EUCOMM)Wtsi>	DMDD6048	MP:0004269	abnormal optic cup morphology
Dhx35	MGI:1918965	Dhx35<tm1b(EUCOMM)Wtsi>	DMDD6048	MP:0003451	absent olfactory bulb
Dhx35	MGI:1918965	Dhx35<tm1b(EUCOMM)Wtsi>	DMDD6048	MP:0013836	abnormal hypoglossal nerve topology
Dhx35	MGI:1918965	Dhx35<tm1b(EUCOMM)Wtsi>	DMDD6048	MP:0004269	abnormal optic cup morphology
Dhx35	MGI:1918965	Dhx35<tm1b(EUCOMM)Wtsi>	DMDD6048	MP:0013836	abnormal hypoglossal nerve topology
Dhx35	MGI:1918965	Dhx35<tm1b(EUCOMM)Wtsi>	DMDD6048	MP:0000137	abnormal vertebrae morphology
Dhx35	MGI:1918965	Dhx35<tm1b(EUCOMM)Wtsi>	DMDD6048	MP:0013952	retro-esophageal left subclavian artery
Dhx35	MGI:1918965	Dhx35<tm1b(EUCOMM)Wtsi>	DMDD6048	MP:0013186	abnormal basilar artery morphology
Dhx35	MGI:1918965	Dhx35<tm1b(EUCOMM)Wtsi>	DMDD6048	MP:0005157	holoprosencephaly
Dhx35	MGI:1918965	Dhx35<tm1b(EUCOMM)Wtsi>	DMDD6048	MP:0013981	double lumen aortic arch
Dhx35	MGI:1918965	Dhx35<tm1b(EUCOMM)Wtsi>	DMDD6048	MP:0003451	absent olfactory bulb
Dhx35	MGI:1918965	Dhx35<tm1b(EUCOMM)Wtsi>	DMDD6048	MP:0002633	persistent truncus arteriosis
Dhx35	MGI:1918965	Dhx35<tm1b(EUCOMM)Wtsi>	DMDD6048	MP:0008923	thoracoschisis
Dhx35	MGI:1918965	Dhx35<tm1b(EUCOMM)Wtsi>	DMDD6048	MP:0008128	abnormal brain internal capsule morphology
Dhx35	MGI:1918965	Dhx35<tm1b(EUCOMM)Wtsi>	DMDD6048	MP:0010418	perimembraneous ventricular septal defect
Dhx35	MGI:1918965	Dhx35<tm1b(EUCOMM)Wtsi>	DMDD6048	MP:0000629	absent mammary gland
Dhx35	MGI:1918965	Dhx35<tm1b(EUCOMM)Wtsi>	DMDD6048	MP:0000445	short snout
Dhx35	MGI:1918965	Dhx35<tm1b(EUCOMM)Wtsi>	DMDD6048	MP:0004163	abnormal adenohypophysis morphology
Dhx35	MGI:1918965	Dhx35<tm1b(EUCOMM)Wtsi>	DMDD6048	MP:0004158	right aortic arch
Exoc3l2	MGI:1921713	Exoc3l2<tm1b(KOMP)Wtsi>	DMDD4251	MP:0002169	no abnormal phenotype detected
Exoc3l2	MGI:1921713	Exoc3l2<tm1b(KOMP)Wtsi>	DMDD4250	MP:0013878	abnormal ductus venosus valve topology
Exoc3l2	MGI:1921713	Exoc3l2<tm1b(KOMP)Wtsi>	DMDD4250	MP:0000602	enlarged liver sinusoidal spaces
Exoc3l2	MGI:1921713	Exoc3l2<tm1b(KOMP)Wtsi>	DMDD4249	MP:0010912	herniated liver
Exoc3l2	MGI:1921713	Exoc3l2<tm1b(KOMP)Wtsi>	DMDD4249	MP:0014021	heterochrony
Fam46c	MGI:1921895	Fam46c<tm1b(KOMP)Wtsi>	DMDD5400	MP:0004613	fusion of vertebral arches
Fam46c	MGI:1921895	Fam46c<tm1b(KOMP)Wtsi>	DMDD5400	MP:0000783	abnormal forebrain morphology
Fam46c	MGI:1921895	Fam46c<tm1b(KOMP)Wtsi>	DMDD5400	MP:0004613	fusion of vertebral arches
Fam46c	MGI:1921895	Fam46c<tm1b(KOMP)Wtsi>	DMDD5400	MP:0004613	fusion of vertebral arches
Fam46c	MGI:1921895	Fam46c<tm1b(KOMP)Wtsi>	DMDD5400	MP:0011683	dual inferior vena cava
Fam46c	MGI:1921895	Fam46c<tm1b(KOMP)Wtsi>	DMDD5400	MP:0013876	absent ductus venosus valve
Fam46c	MGI:1921895	Fam46c<tm1b(KOMP)Wtsi>	DMDD5400	MP:0014003	additional anastomosis between intracranial vertebral arteries
Fam46c	MGI:1921895	Fam46c<tm1b(KOMP)Wtsi>	DMDD5400	MP:0014021	heterochrony
Fam46c	MGI:1921895	Fam46c<tm1b(KOMP)Wtsi>	DMDD5385	MP:0004613	fusion of vertebral arches
Fam46c	MGI:1921895	Fam46c<tm1b(KOMP)Wtsi>	DMDD5385	MP:0004613	fusion of vertebral arches
Fam46c	MGI:1921895	Fam46c<tm1b(KOMP)Wtsi>	DMDD5385	MP:0013970	absent connection between subcutaneous lymph vessels and lymph sac
Fam46c	MGI:1921895	Fam46c<tm1b(KOMP)Wtsi>	DMDD5385	MP:0000111	cleft palate
Fam46c	MGI:1921895	Fam46c<tm1b(KOMP)Wtsi>	DMDD5385	MP:0004613	fusion of vertebral arches
Fam46c	MGI:1921895	Fam46c<tm1b(KOMP)Wtsi>	DMDD5385	MP:0010420	muscular ventricular septal defect
Fam46c	MGI:1921895	Fam46c<tm1b(KOMP)Wtsi>	DMDD5385	MP:0001914	hemorrhage
Fam46c	MGI:1921895	Fam46c<tm1b(KOMP)Wtsi>	DMDD5385	MP:0013848	subcutaneous edema
Fam46c	MGI:1921895	Fam46c<tm1b(KOMP)Wtsi>	DMDD5382	MP:0014001	abnormal vertebral artery topology
Fam46c	MGI:1921895	Fam46c<tm1b(KOMP)Wtsi>	DMDD5382	MP:0004613	fusion of vertebral arches
Fam46c	MGI:1921895	Fam46c<tm1b(KOMP)Wtsi>	DMDD5382	MP:0002989	small kidney
Fam46c	MGI:1921895	Fam46c<tm1b(KOMP)Wtsi>	DMDD5382	MP:0004613	fusion of vertebral arches
Fam46c	MGI:1921895	Fam46c<tm1b(KOMP)Wtsi>	DMDD5382	MP:0013848	subcutaneous edema
Fam46c	MGI:1921895	Fam46c<tm1b(KOMP)Wtsi>	DMDD5382	MP:0004613	fusion of vertebral arches
Fam46c	MGI:1921895	Fam46c<tm1b(KOMP)Wtsi>	DMDD5382	MP:0013971	blood in lymph vessels
Fam46c	MGI:1921895	Fam46c<tm1b(KOMP)Wtsi>	DMDD5377	MP:0004613	fusion of vertebral arches
Fam46c	MGI:1921895	Fam46c<tm1b(KOMP)Wtsi>	DMDD5377	MP:0004613	fusion of vertebral arches
Fam46c	MGI:1921895	Fam46c<tm1b(KOMP)Wtsi>	DMDD5377	MP:0006093	arteriovenous malformation
Fam46c	MGI:1921895	Fam46c<tm1b(KOMP)Wtsi>	DMDD5377	MP:0014001	abnormal vertebral artery topology
Fam46c	MGI:1921895	Fam46c<tm1b(KOMP)Wtsi>	DMDD5377	MP:0013971	blood in lymph vessels
Fam46c	MGI:1921895	Fam46c<tm1b(KOMP)Wtsi>	DMDD5377	MP:0014001	abnormal vertebral artery topology
Fam46c	MGI:1921895	Fam46c<tm1b(KOMP)Wtsi>	DMDD5374	MP:0004613	fusion of vertebral arches
Fam46c	MGI:1921895	Fam46c<tm1b(KOMP)Wtsi>	DMDD5374	MP:0003826	abnormal Mullerian duct morphology
Fam46c	MGI:1921895	Fam46c<tm1b(KOMP)Wtsi>	DMDD5374	MP:0004613	fusion of vertebral arches
Fam46c	MGI:1921895	Fam46c<tm1b(KOMP)Wtsi>	DMDD5374	MP:0000497	abnormal small intestine placement
Fam46c	MGI:1921895	Fam46c<tm1b(KOMP)Wtsi>	DMDD5374	MP:0003826	abnormal Mullerian duct morphology
Fam46c	MGI:1921895	Fam46c<tm1b(KOMP)Wtsi>	DMDD5367	MP:0013971	blood in lymph vessels
Fam46c	MGI:1921895	Fam46c<tm1b(KOMP)Wtsi>	DMDD5367	MP:0004613	fusion of vertebral arches
Fam46c	MGI:1921895	Fam46c<tm1b(KOMP)Wtsi>	DMDD5367	MP:0002928	abnormal bile duct morphology
Fam46c	MGI:1921895	Fam46c<tm1b(KOMP)Wtsi>	DMDD5367	MP:0004613	fusion of vertebral arches
Fam46c	MGI:1921895	Fam46c<tm1b(KOMP)Wtsi>	DMDD5362	MP:0004613	fusion of vertebral arches
Fam46c	MGI:1921895	Fam46c<tm1b(KOMP)Wtsi>	DMDD5362	MP:0004613	fusion of vertebral arches
Fam46c	MGI:1921895	Fam46c<tm1b(KOMP)Wtsi>	DMDD5362	MP:0004613	fusion of vertebral arches
H13	MGI:95886	H13<tm1b(KOMP)Wtsi>	DMDD6126	MP:0013835	absent hypoglossal nerve
H13	MGI:95886	H13<tm1b(KOMP)Wtsi>	DMDD6126	MP:0003632	abnormal nervous system morphology
H13	MGI:95886	H13<tm1b(KOMP)Wtsi>	DMDD6126	MP:0010420	muscular ventricular septal defect
H13	MGI:95886	H13<tm1b(KOMP)Wtsi>	DMDD6126	MP:0013835	absent hypoglossal nerve
H13	MGI:95886	H13<tm1b(KOMP)Wtsi>	DMDD6126	MP:0008128	abnormal brain internal capsule morphology
H13	MGI:95886	H13<tm1b(KOMP)Wtsi>	DMDD6126	MP:0001015	small superior cervical ganglion
H13	MGI:95886	H13<tm1b(KOMP)Wtsi>	DMDD6126	MP:0008128	abnormal brain internal capsule morphology
H13	MGI:95886	H13<tm1b(KOMP)Wtsi>	DMDD6126	MP:0001015	small superior cervical ganglion
H13	MGI:95886	H13<tm1b(KOMP)Wtsi>	DMDD6126	MP:0013915	abnormal brachial plexus formation
H13	MGI:95886	H13<tm1b(KOMP)Wtsi>	DMDD6126	MP:0013859	abnormal vitelline vein connection
H13	MGI:95886	H13<tm1b(KOMP)Wtsi>	DMDD6126	MP:0010490	abnormal inferior vena cava valve morphology
H13	MGI:95886	H13<tm1b(KOMP)Wtsi>	DMDD6126	MP:0013876	absent ductus venosus valve
H13	MGI:95886	H13<tm1b(KOMP)Wtsi>	DMDD6126	MP:0000783	abnormal forebrain morphology
H13	MGI:95886	H13<tm1b(KOMP)Wtsi>	DMDD6126	MP:0009770	abnormal optic chiasm morphology
H13	MGI:95886	H13<tm1b(KOMP)Wtsi>	DMDD6126	MP:0013967	abnormal infrahyoid muscle connection
H13	MGI:95886	H13<tm1b(KOMP)Wtsi>	DMDD6126	MP:0014023	abnormal intestine placement
H13	MGI:95886	H13<tm1b(KOMP)Wtsi>	DMDD6126	MP:0008923	thoracoschisis
H13	MGI:95886	H13<tm1b(KOMP)Wtsi>	DMDD6126	MP:0013848	subcutaneous edema
H13	MGI:95886	H13<tm1b(KOMP)Wtsi>	DMDD6126	MP:0003632	abnormal nervous system morphology
H13	MGI:95886	H13<tm1b(KOMP)Wtsi>	DMDD6126	MP:0013968	multiple persisting craniopharyngeal ducts
H13	MGI:95886	H13<tm1b(KOMP)Wtsi>	DMDD6126	MP:0013986	abnormal vitelline vein topology
H13	MGI:95886	H13<tm1b(KOMP)Wtsi>	DMDD6124	MP:0002766	situs inversus
H13	MGI:95886	H13<tm1b(KOMP)Wtsi>	DMDD6124	MP:0004110	transposition of great arteries
H13	MGI:95886	H13<tm1b(KOMP)Wtsi>	DMDD6124	MP:0001014	absent superior cervical ganglion
H13	MGI:95886	H13<tm1b(KOMP)Wtsi>	DMDD6124	MP:0010420	muscular ventricular septal defect
H13	MGI:95886	H13<tm1b(KOMP)Wtsi>	DMDD6124	MP:0013969	reduced sympathetic cervical ganglion size
H13	MGI:95886	H13<tm1b(KOMP)Wtsi>	DMDD6124	MP:0000282	abnormal interatrial septum morphology
H13	MGI:95886	H13<tm1b(KOMP)Wtsi>	DMDD6124	MP:0013835	absent hypoglossal nerve
H13	MGI:95886	H13<tm1b(KOMP)Wtsi>	DMDD6124	MP:0003178	left pulmonary isomerism
H13	MGI:95886	H13<tm1b(KOMP)Wtsi>	DMDD6124	MP:0001015	small superior cervical ganglion
H13	MGI:95886	H13<tm1b(KOMP)Wtsi>	DMDD6124	MP:0013971	blood in lymph vessels
H13	MGI:95886	H13<tm1b(KOMP)Wtsi>	DMDD6124	MP:0013985	abnormal umbilical vein topology
H13	MGI:95886	H13<tm1b(KOMP)Wtsi>	DMDD6124	MP:0004268	abnormal optic stalk morphology
H13	MGI:95886	H13<tm1b(KOMP)Wtsi>	DMDD6124	MP:0013977	symmetric azygos veins
H13	MGI:95886	H13<tm1b(KOMP)Wtsi>	DMDD6124	MP:0013966	abnormal infrahyoid muscle morphology
H13	MGI:95886	H13<tm1b(KOMP)Wtsi>	DMDD6124	MP:0002858	abnormal posterior semicircular canal morphology
H13	MGI:95886	H13<tm1b(KOMP)Wtsi>	DMDD6124	MP:0000819	abnormal olfactory bulb morphology
H13	MGI:95886	H13<tm1b(KOMP)Wtsi>	DMDD6124	MP:0000914	exencephaly
H13	MGI:95886	H13<tm1b(KOMP)Wtsi>	DMDD6124	MP:0013966	abnormal infrahyoid muscle morphology
H13	MGI:95886	H13<tm1b(KOMP)Wtsi>	DMDD6124	MP:0004269	abnormal optic cup morphology
H13	MGI:95886	H13<tm1b(KOMP)Wtsi>	DMDD6124	MP:0013835	absent hypoglossal nerve
H13	MGI:95886	H13<tm1b(KOMP)Wtsi>	DMDD6124	MP:0000783	abnormal forebrain morphology
H13	MGI:95886	H13<tm1b(KOMP)Wtsi>	DMDD6124	MP:0013992	persistent dorsal ophthalmic artery
H13	MGI:95886	H13<tm1b(KOMP)Wtsi>	DMDD6124	MP:0002858	abnormal posterior semicircular canal morphology
H13	MGI:95886	H13<tm1b(KOMP)Wtsi>	DMDD6124	MP:0013969	reduced sympathetic cervical ganglion size
H13	MGI:95886	H13<tm1b(KOMP)Wtsi>	DMDD6124	MP:0013861	abnormal pancreas topology
H13	MGI:95886	H13<tm1b(KOMP)Wtsi>	DMDD6124	MP:0000520	absent kidney
H13	MGI:95886	H13<tm1b(KOMP)Wtsi>	DMDD6124	MP:0013996	abnormal vertebral artery origin
H13	MGI:95886	H13<tm1b(KOMP)Wtsi>	DMDD6124	MP:0004666	absent stapedial artery
H13	MGI:95886	H13<tm1b(KOMP)Wtsi>	DMDD6124	MP:0000819	abnormal olfactory bulb morphology
H13	MGI:95886	H13<tm1b(KOMP)Wtsi>	DMDD6124	MP:0008923	thoracoschisis
H13	MGI:95886	H13<tm1b(KOMP)Wtsi>	DMDD6124	MP:0004268	abnormal optic stalk morphology
H13	MGI:95886	H13<tm1b(KOMP)Wtsi>	DMDD6124	MP:0000284	double outlet right ventricle
H13	MGI:95886	H13<tm1b(KOMP)Wtsi>	DMDD6124	MP:0004269	abnormal optic cup morphology
H13	MGI:95886	H13<tm1b(KOMP)Wtsi>	DMDD6124	MP:0010418	perimembraneous ventricular septal defect
H13	MGI:95886	H13<tm1b(KOMP)Wtsi>	DMDD6124	MP:0014023	abnormal intestine placement
H13	MGI:95886	H13<tm1b(KOMP)Wtsi>	DMDD6123	MP:0010420	muscular ventricular septal defect
H13	MGI:95886	H13<tm1b(KOMP)Wtsi>	DMDD6123	MP:0013848	subcutaneous edema
H13	MGI:95886	H13<tm1b(KOMP)Wtsi>	DMDD6122	MP:0013836	abnormal hypoglossal nerve topology
H13	MGI:95886	H13<tm1b(KOMP)Wtsi>	DMDD6122	MP:0013835	absent hypoglossal nerve
H13	MGI:95886	H13<tm1b(KOMP)Wtsi>	DMDD6122	MP:0013986	abnormal vitelline vein topology
H13	MGI:95886	H13<tm1b(KOMP)Wtsi>	DMDD6122	MP:0010602	abnormal pulmonary valve cusp morphology
H13	MGI:95886	H13<tm1b(KOMP)Wtsi>	DMDD6122	MP:0003632	abnormal nervous system morphology
H13	MGI:95886	H13<tm1b(KOMP)Wtsi>	DMDD6120	MP:0013836	abnormal hypoglossal nerve topology
H13	MGI:95886	H13<tm1b(KOMP)Wtsi>	DMDD6120	MP:0000783	abnormal forebrain morphology
H13	MGI:95886	H13<tm1b(KOMP)Wtsi>	DMDD6120	MP:0001015	small superior cervical ganglion
H13	MGI:95886	H13<tm1b(KOMP)Wtsi>	DMDD6120	MP:0010490	abnormal inferior vena cava valve morphology
H13	MGI:95886	H13<tm1b(KOMP)Wtsi>	DMDD6120	MP:0013877	abnormal ductus venosus valve morphology
H13	MGI:95886	H13<tm1b(KOMP)Wtsi>	DMDD6120	MP:0013915	abnormal brachial plexus formation
H13	MGI:95886	H13<tm1b(KOMP)Wtsi>	DMDD6120	MP:0014021	heterochrony
H13	MGI:95886	H13<tm1b(KOMP)Wtsi>	DMDD6120	MP:0002152	abnormal brain morphology
H13	MGI:95886	H13<tm1b(KOMP)Wtsi>	DMDD6120	MP:0003686	abnormal eye muscle morphology
H13	MGI:95886	H13<tm1b(KOMP)Wtsi>	DMDD6120	MP:0010439	abnormal hepatic vein morphology
H13	MGI:95886	H13<tm1b(KOMP)Wtsi>	DMDD6120	MP:0001015	small superior cervical ganglion
H13	MGI:95886	H13<tm1b(KOMP)Wtsi>	DMDD6120	MP:0013968	multiple persisting craniopharyngeal ducts
H13	MGI:95886	H13<tm1b(KOMP)Wtsi>	DMDD6120	MP:0000150	abnormal rib morphology
H13	MGI:95886	H13<tm1b(KOMP)Wtsi>	DMDD6119	MP:0009770	abnormal optic chiasm morphology
H13	MGI:95886	H13<tm1b(KOMP)Wtsi>	DMDD6119	MP:0009820	abnormal liver vasculature morphology
H13	MGI:95886	H13<tm1b(KOMP)Wtsi>	DMDD6119	MP:0004686	decreased length of long bones
H13	MGI:95886	H13<tm1b(KOMP)Wtsi>	DMDD6119	MP:0000282	abnormal interatrial septum morphology
H13	MGI:95886	H13<tm1b(KOMP)Wtsi>	DMDD6119	MP:0013848	subcutaneous edema
H13	MGI:95886	H13<tm1b(KOMP)Wtsi>	DMDD6119	MP:0008023	abnormal styloid process morphology
H13	MGI:95886	H13<tm1b(KOMP)Wtsi>	DMDD6119	MP:0013992	persistent dorsal ophthalmic artery
H13	MGI:95886	H13<tm1b(KOMP)Wtsi>	DMDD6119	MP:0002989	small kidney
H13	MGI:95886	H13<tm1b(KOMP)Wtsi>	DMDD6119	MP:0010420	muscular ventricular septal defect
H13	MGI:95886	H13<tm1b(KOMP)Wtsi>	DMDD6119	MP:0000914	exencephaly
H13	MGI:95886	H13<tm1b(KOMP)Wtsi>	DMDD6119	MP:0013836	abnormal hypoglossal nerve topology
H13	MGI:95886	H13<tm1b(KOMP)Wtsi>	DMDD6119	MP:0014023	abnormal intestine placement
H13	MGI:95886	H13<tm1b(KOMP)Wtsi>	DMDD6119	MP:0004686	decreased length of long bones
H13	MGI:95886	H13<tm1b(KOMP)Wtsi>	DMDD6119	MP:0013859	abnormal vitelline vein connection
H13	MGI:95886	H13<tm1b(KOMP)Wtsi>	DMDD6119	MP:0008923	thoracoschisis
H13	MGI:95886	H13<tm1b(KOMP)Wtsi>	DMDD6119	MP:0003686	abnormal eye muscle morphology
H13	MGI:95886	H13<tm1b(KOMP)Wtsi>	DMDD6119	MP:0013836	abnormal hypoglossal nerve topology
H13	MGI:95886	H13<tm1b(KOMP)Wtsi>	DMDD6119	MP:0004607	abnormal cervical atlas morphology
H13	MGI:95886	H13<tm1b(KOMP)Wtsi>	DMDD6119	MP:0013858	abnormal azygos vein topology
H13	MGI:95886	H13<tm1b(KOMP)Wtsi>	DMDD6119	MP:0003826	abnormal Mullerian duct morphology
H13	MGI:95886	H13<tm1b(KOMP)Wtsi>	DMDD6119	MP:0000841	abnormal hindbrain morphology
H13	MGI:95886	H13<tm1b(KOMP)Wtsi>	DMDD6119	MP:0013977	symmetric azygos veins
H13	MGI:95886	H13<tm1b(KOMP)Wtsi>	DMDD6119	MP:0002177	abnormal outer ear morphology
H13	MGI:95886	H13<tm1b(KOMP)Wtsi>	DMDD6119	MP:0001015	small superior cervical ganglion
H13	MGI:95886	H13<tm1b(KOMP)Wtsi>	DMDD6119	MP:0013834	thin hypoglossal nerve
H13	MGI:95886	H13<tm1b(KOMP)Wtsi>	DMDD6119	MP:0004666	absent stapedial artery
H13	MGI:95886	H13<tm1b(KOMP)Wtsi>	DMDD6119	MP:0010490	abnormal inferior vena cava valve morphology
H13	MGI:95886	H13<tm1b(KOMP)Wtsi>	DMDD6119	MP:0002989	small kidney
H13	MGI:95886	H13<tm1b(KOMP)Wtsi>	DMDD6119	MP:0002858	abnormal posterior semicircular canal morphology
H13	MGI:95886	H13<tm1b(KOMP)Wtsi>	DMDD6119	MP:0000783	abnormal forebrain morphology
H13	MGI:95886	H13<tm1b(KOMP)Wtsi>	DMDD6119	MP:0001015	small superior cervical ganglion
H13	MGI:95886	H13<tm1b(KOMP)Wtsi>	DMDD6094	MP:0003686	abnormal eye muscle morphology
H13	MGI:95886	H13<tm1b(KOMP)Wtsi>	DMDD6094	MP:0014023	abnormal intestine placement
H13	MGI:95886	H13<tm1b(KOMP)Wtsi>	DMDD6094	MP:0001015	small superior cervical ganglion
H13	MGI:95886	H13<tm1b(KOMP)Wtsi>	DMDD6094	MP:0013915	abnormal brachial plexus formation
H13	MGI:95886	H13<tm1b(KOMP)Wtsi>	DMDD6094	MP:0004599	abnormal vertebral arch morphology
H13	MGI:95886	H13<tm1b(KOMP)Wtsi>	DMDD6094	MP:0003826	abnormal Mullerian duct morphology
H13	MGI:95886	H13<tm1b(KOMP)Wtsi>	DMDD6094	MP:0013876	absent ductus venosus valve
H13	MGI:95886	H13<tm1b(KOMP)Wtsi>	DMDD6094	MP:0008128	abnormal brain internal capsule morphology
H13	MGI:95886	H13<tm1b(KOMP)Wtsi>	DMDD6094	MP:0008923	thoracoschisis
H13	MGI:95886	H13<tm1b(KOMP)Wtsi>	DMDD6094	MP:0000602	enlarged liver sinusoidal spaces
H13	MGI:95886	H13<tm1b(KOMP)Wtsi>	DMDD6094	MP:0000150	abnormal rib morphology
H13	MGI:95886	H13<tm1b(KOMP)Wtsi>	DMDD6094	MP:0001015	small superior cervical ganglion
H13	MGI:95886	H13<tm1b(KOMP)Wtsi>	DMDD6094	MP:0013840	absent segment of posterior cerebral artery
H13	MGI:95886	H13<tm1b(KOMP)Wtsi>	DMDD6094	MP:0008128	abnormal brain internal capsule morphology
Kif1bp	MGI:1919570	Kif1bp<tm1a(KOMP)Wtsi>	DMDD4818	MP:0013875	trigeminal neuroma
Kif1bp	MGI:1919570	Kif1bp<tm1a(KOMP)Wtsi>	DMDD4818	MP:0013874	abnormal ductus venosus topology
Kif1bp	MGI:1919570	Kif1bp<tm1a(KOMP)Wtsi>	DMDD4818	MP:0001093	small trigeminal ganglion
Kif1bp	MGI:1919570	Kif1bp<tm1a(KOMP)Wtsi>	DMDD4818	MP:0000111	cleft palate
Kif1bp	MGI:1919570	Kif1bp<tm1a(KOMP)Wtsi>	DMDD4818	MP:0013875	trigeminal neuroma
Kif1bp	MGI:1919570	Kif1bp<tm1a(KOMP)Wtsi>	DMDD4818	MP:0013835	absent hypoglossal nerve
Kif1bp	MGI:1919570	Kif1bp<tm1a(KOMP)Wtsi>	DMDD4818	MP:0000602	enlarged liver sinusoidal spaces
Kif1bp	MGI:1919570	Kif1bp<tm1a(KOMP)Wtsi>	DMDD4818	MP:0013835	absent hypoglossal nerve
Kif1bp	MGI:1919570	Kif1bp<tm1a(KOMP)Wtsi>	DMDD4818	MP:0001015	small superior cervical ganglion
Kif1bp	MGI:1919570	Kif1bp<tm1a(KOMP)Wtsi>	DMDD4818	MP:0014006	absent posterior communicating artery
Kif1bp	MGI:1919570	Kif1bp<tm1a(KOMP)Wtsi>	DMDD4818	MP:0001093	small trigeminal ganglion
Kif1bp	MGI:1919570	Kif1bp<tm1a(KOMP)Wtsi>	DMDD4804	MP:0003595	epididymal cyst
Kif1bp	MGI:1919570	Kif1bp<tm1a(KOMP)Wtsi>	DMDD4804	MP:0001093	small trigeminal ganglion
Kif1bp	MGI:1919570	Kif1bp<tm1a(KOMP)Wtsi>	DMDD4804	MP:0013835	absent hypoglossal nerve
Kif1bp	MGI:1919570	Kif1bp<tm1a(KOMP)Wtsi>	DMDD4804	MP:0013875	trigeminal neuroma
Kif1bp	MGI:1919570	Kif1bp<tm1a(KOMP)Wtsi>	DMDD4804	MP:0013834	thin hypoglossal nerve
Kif1bp	MGI:1919570	Kif1bp<tm1a(KOMP)Wtsi>	DMDD4804	MP:0001093	small trigeminal ganglion
Kif1bp	MGI:1919570	Kif1bp<tm1a(KOMP)Wtsi>	DMDD4804	MP:0003686	abnormal eye muscle morphology
Kif1bp	MGI:1919570	Kif1bp<tm1a(KOMP)Wtsi>	DMDD4804	MP:0013971	blood in lymph vessels
Kif1bp	MGI:1919570	Kif1bp<tm1a(KOMP)Wtsi>	DMDD4804	MP:0013875	trigeminal neuroma
Kif1bp	MGI:1919570	Kif1bp<tm1a(KOMP)Wtsi>	DMDD4804	MP:0000497	abnormal small intestine placement
Kif1bp	MGI:1919570	Kif1bp<tm1a(KOMP)Wtsi>	DMDD4804	MP:0003826	abnormal Mullerian duct morphology
Kif1bp	MGI:1919570	Kif1bp<tm1a(KOMP)Wtsi>	DMDD4804	MP:0003595	epididymal cyst
Kif1bp	MGI:1919570	Kif1bp<tm1a(KOMP)Wtsi>	DMDD4802	MP:0004163	abnormal adenohypophysis morphology
Kif1bp	MGI:1919570	Kif1bp<tm1a(KOMP)Wtsi>	DMDD4802	MP:0001093	small trigeminal ganglion
Kif1bp	MGI:1919570	Kif1bp<tm1a(KOMP)Wtsi>	DMDD4802	MP:0013880	absent ductus venosus
Kif1bp	MGI:1919570	Kif1bp<tm1a(KOMP)Wtsi>	DMDD4802	MP:0013848	subcutaneous edema
Kif1bp	MGI:1919570	Kif1bp<tm1a(KOMP)Wtsi>	DMDD4802	MP:0014018	embryo tumor
Kif1bp	MGI:1919570	Kif1bp<tm1a(KOMP)Wtsi>	DMDD4802	MP:0013971	blood in lymph vessels
Kif1bp	MGI:1919570	Kif1bp<tm1a(KOMP)Wtsi>	DMDD4802	MP:0000111	cleft palate
Kif1bp	MGI:1919570	Kif1bp<tm1a(KOMP)Wtsi>	DMDD4802	MP:0001093	small trigeminal ganglion
Kif1bp	MGI:1919570	Kif1bp<tm1a(KOMP)Wtsi>	DMDD4802	MP:0013875	trigeminal neuroma
Kif1bp	MGI:1919570	Kif1bp<tm1a(KOMP)Wtsi>	DMDD4802	MP:0014002	absent extracranial vertebral artery segment
Kif1bp	MGI:1919570	Kif1bp<tm1a(KOMP)Wtsi>	DMDD4802	MP:0013875	trigeminal neuroma
Kif1bp	MGI:1919570	Kif1bp<tm1a(KOMP)Wtsi>	DMDD4802	MP:0014018	embryo tumor
Kif1bp	MGI:1919570	Kif1bp<tm1a(KOMP)Wtsi>	DMDD4802	MP:0013832	thin vagus nerve
Kif1bp	MGI:1919570	Kif1bp<tm1a(KOMP)Wtsi>	DMDD4802	MP:0013835	absent hypoglossal nerve
Kif1bp	MGI:1919570	Kif1bp<tm1a(KOMP)Wtsi>	DMDD4802	MP:0013835	absent hypoglossal nerve
Kif1bp	MGI:1919570	Kif1bp<tm1a(KOMP)Wtsi>	DMDD4802	MP:0013971	blood in lymph vessels
Kif1bp	MGI:1919570	Kif1bp<tm1a(KOMP)Wtsi>	DMDD4802	MP:0001015	small superior cervical ganglion
Mybphl	MGI:1916003	Mybphl<tm1b(KOMP)Wtsi>	DMDD4488	MP:0013971	blood in lymph vessels
Mybphl	MGI:1916003	Mybphl<tm1b(KOMP)Wtsi>	DMDD4488	MP:0000150	abnormal rib morphology
Mybphl	MGI:1916003	Mybphl<tm1b(KOMP)Wtsi>	DMDD4488	MP:0000703	abnormal thymus morphology
Mybphl	MGI:1916003	Mybphl<tm1b(KOMP)Wtsi>	DMDD4488	MP:0000150	abnormal rib morphology
Mybphl	MGI:1916003	Mybphl<tm1b(KOMP)Wtsi>	DMDD4488	MP:0000681	abnormal thyroid gland morphology
Mybphl	MGI:1916003	Mybphl<tm1b(KOMP)Wtsi>	DMDD4487	MP:0014017	abnormal Wolffian duct connection
Mybphl	MGI:1916003	Mybphl<tm1b(KOMP)Wtsi>	DMDD4487	MP:0013971	blood in lymph vessels
Mybphl	MGI:1916003	Mybphl<tm1b(KOMP)Wtsi>	DMDD4487	MP:0010420	muscular ventricular septal defect
Mybphl	MGI:1916003	Mybphl<tm1b(KOMP)Wtsi>	DMDD4481	MP:0000520	absent kidney
Mybphl	MGI:1916003	Mybphl<tm1b(KOMP)Wtsi>	DMDD4481	MP:0002191	abnormal artery morphology
Mybphl	MGI:1916003	Mybphl<tm1b(KOMP)Wtsi>	DMDD4481	MP:0011683	dual inferior vena cava
Mybphl	MGI:1916003	Mybphl<tm1b(KOMP)Wtsi>	DMDD4481	MP:0014001	abnormal vertebral artery topology
Mybphl	MGI:1916003	Mybphl<tm1b(KOMP)Wtsi>	DMDD4481	MP:0002191	abnormal artery morphology
Mybphl	MGI:1916003	Mybphl<tm1b(KOMP)Wtsi>	DMDD4481	MP:0009495	abnormal common bile duct morphology
Mybphl	MGI:1916003	Mybphl<tm1b(KOMP)Wtsi>	DMDD4481	MP:0003722	absent ureter
Npat	MGI:107605	Npat<tm1b(EUCOMM)Wtsi>	DMDD6093	MP:0005296	abnormal humerus morphology
Npat	MGI:107605	Npat<tm1b(EUCOMM)Wtsi>	DMDD6093	MP:0013815	abnormal digastric muscle morphology
Npat	MGI:107605	Npat<tm1b(EUCOMM)Wtsi>	DMDD6093	MP:0013968	multiple persisting craniopharyngeal ducts
Npat	MGI:107605	Npat<tm1b(EUCOMM)Wtsi>	DMDD6093	MP:0011493	double ureter
Npat	MGI:107605	Npat<tm1b(EUCOMM)Wtsi>	DMDD6093	MP:0010418	perimembraneous ventricular septal defect
Npat	MGI:107605	Npat<tm1b(EUCOMM)Wtsi>	DMDD6093	MP:0003826	abnormal Mullerian duct morphology
Npat	MGI:107605	Npat<tm1b(EUCOMM)Wtsi>	DMDD6093	MP:0004613	fusion of vertebral arches
Npat	MGI:107605	Npat<tm1b(EUCOMM)Wtsi>	DMDD6093	MP:0000284	double outlet right ventricle
Npat	MGI:107605	Npat<tm1b(EUCOMM)Wtsi>	DMDD6093	MP:0013815	abnormal digastric muscle morphology
Npat	MGI:107605	Npat<tm1b(EUCOMM)Wtsi>	DMDD6093	MP:0013966	abnormal infrahyoid muscle morphology
Npat	MGI:107605	Npat<tm1b(EUCOMM)Wtsi>	DMDD6093	MP:0013971	blood in lymph vessels
Npat	MGI:107605	Npat<tm1b(EUCOMM)Wtsi>	DMDD6093	MP:0008923	thoracoschisis
Npat	MGI:107605	Npat<tm1b(EUCOMM)Wtsi>	DMDD6093	MP:0013966	abnormal infrahyoid muscle morphology
Npat	MGI:107605	Npat<tm1b(EUCOMM)Wtsi>	DMDD6093	MP:0000282	abnormal interatrial septum morphology
Npat	MGI:107605	Npat<tm1b(EUCOMM)Wtsi>	DMDD6093	MP:0013971	blood in lymph vessels
Npat	MGI:107605	Npat<tm1b(EUCOMM)Wtsi>	DMDD6093	MP:0001146	abnormal testis morphology
Npat	MGI:107605	Npat<tm1b(EUCOMM)Wtsi>	DMDD6093	MP:0014001	abnormal vertebral artery topology
Npat	MGI:107605	Npat<tm1b(EUCOMM)Wtsi>	DMDD6093	MP:0000639	abnormal adrenal gland morphology
Npat	MGI:107605	Npat<tm1b(EUCOMM)Wtsi>	DMDD6093	MP:0014000	anastomosis between internal carotid artery and basilar artery
Npat	MGI:107605	Npat<tm1b(EUCOMM)Wtsi>	DMDD6093	MP:0005296	abnormal humerus morphology
Npat	MGI:107605	Npat<tm1b(EUCOMM)Wtsi>	DMDD6093	MP:0013969	reduced sympathetic cervical ganglion size
Npat	MGI:107605	Npat<tm1b(EUCOMM)Wtsi>	DMDD6093	MP:0013996	abnormal vertebral artery origin
Npat	MGI:107605	Npat<tm1b(EUCOMM)Wtsi>	DMDD6093	MP:0000154	rib fusion
Npat	MGI:107605	Npat<tm1b(EUCOMM)Wtsi>	DMDD6093	MP:0004201	fetal growth retardation
Npat	MGI:107605	Npat<tm1b(EUCOMM)Wtsi>	DMDD6093	MP:0013848	subcutaneous edema
Npat	MGI:107605	Npat<tm1b(EUCOMM)Wtsi>	DMDD6093	MP:0000297	abnormal atrioventricular cushion morphology
Npat	MGI:107605	Npat<tm1b(EUCOMM)Wtsi>	DMDD6093	MP:0001015	small superior cervical ganglion
Npat	MGI:107605	Npat<tm1b(EUCOMM)Wtsi>	DMDD6093	MP:0014023	abnormal intestine placement
Npat	MGI:107605	Npat<tm1b(EUCOMM)Wtsi>	DMDD6093	MP:0013877	abnormal ductus venosus valve morphology
Npat	MGI:107605	Npat<tm1b(EUCOMM)Wtsi>	DMDD6093	MP:0013943	abnormal ureter topology
Npat	MGI:107605	Npat<tm1b(EUCOMM)Wtsi>	DMDD6093	MP:0013977	symmetric azygos veins
Nsun2	MGI:107252	Nsun2<tm1a(EUCOMM)Wtsi>	DMDD6002	MP:0004613	fusion of vertebral arches
Nsun2	MGI:107252	Nsun2<tm1a(EUCOMM)Wtsi>	DMDD6002	MP:0014021	heterochrony
Nsun2	MGI:107252	Nsun2<tm1a(EUCOMM)Wtsi>	DMDD6002	MP:0013992	persistent dorsal ophthalmic artery
Nsun2	MGI:107252	Nsun2<tm1a(EUCOMM)Wtsi>	DMDD6002	MP:0014001	abnormal vertebral artery topology
Nsun2	MGI:107252	Nsun2<tm1a(EUCOMM)Wtsi>	DMDD6002	MP:0014000	anastomosis between internal carotid artery and basilar artery
Nsun2	MGI:107252	Nsun2<tm1a(EUCOMM)Wtsi>	DMDD6002	MP:0013836	abnormal hypoglossal nerve topology
Nsun2	MGI:107252	Nsun2<tm1a(EUCOMM)Wtsi>	DMDD6002	MP:0013840	absent segment of posterior cerebral artery
Nsun2	MGI:107252	Nsun2<tm1a(EUCOMM)Wtsi>	DMDD6002	MP:0013967	abnormal infrahyoid muscle connection
Nsun2	MGI:107252	Nsun2<tm1a(EUCOMM)Wtsi>	DMDD6002	MP:0003686	abnormal eye muscle morphology
Nsun2	MGI:107252	Nsun2<tm1a(EUCOMM)Wtsi>	DMDD6002	MP:0003686	abnormal eye muscle morphology
Nsun2	MGI:107252	Nsun2<tm1a(EUCOMM)Wtsi>	DMDD6002	MP:0013995	abnormal external carotid artery origin
Nsun2	MGI:107252	Nsun2<tm1a(EUCOMM)Wtsi>	DMDD6001	MP:0013848	subcutaneous edema
Nsun2	MGI:107252	Nsun2<tm1a(EUCOMM)Wtsi>	DMDD6001	MP:0013995	abnormal external carotid artery origin
Nsun2	MGI:107252	Nsun2<tm1a(EUCOMM)Wtsi>	DMDD6001	MP:0013992	persistent dorsal ophthalmic artery
Nsun2	MGI:107252	Nsun2<tm1a(EUCOMM)Wtsi>	DMDD6001	MP:0004666	absent stapedial artery
Nsun2	MGI:107252	Nsun2<tm1a(EUCOMM)Wtsi>	DMDD6001	MP:0011655	abnormal systemic artery morphology
Nsun2	MGI:107252	Nsun2<tm1a(EUCOMM)Wtsi>	DMDD5995	MP:0013967	abnormal infrahyoid muscle connection
Nsun2	MGI:107252	Nsun2<tm1a(EUCOMM)Wtsi>	DMDD5995	MP:0013967	abnormal infrahyoid muscle connection
Nsun2	MGI:107252	Nsun2<tm1a(EUCOMM)Wtsi>	DMDD5995	MP:0013875	trigeminal neuroma
Nsun2	MGI:107252	Nsun2<tm1a(EUCOMM)Wtsi>	DMDD5995	MP:0011655	abnormal systemic artery morphology
Nsun2	MGI:107252	Nsun2<tm1a(EUCOMM)Wtsi>	DMDD5995	MP:0013848	subcutaneous edema
Nsun2	MGI:107252	Nsun2<tm1a(EUCOMM)Wtsi>	DMDD5994	MP:0004463	basisphenoid bone foramen
Nsun2	MGI:107252	Nsun2<tm1a(EUCOMM)Wtsi>	DMDD5994	MP:0013877	abnormal ductus venosus valve morphology
Nsun2	MGI:107252	Nsun2<tm1a(EUCOMM)Wtsi>	DMDD5994	MP:0001065	abnormal trigeminal nerve morphology
Nsun2	MGI:107252	Nsun2<tm1a(EUCOMM)Wtsi>	DMDD5994	MP:0004269	abnormal optic cup morphology
Nsun2	MGI:107252	Nsun2<tm1a(EUCOMM)Wtsi>	DMDD5994	MP:0000961	abnormal dorsal root ganglion morphology
Nsun2	MGI:107252	Nsun2<tm1a(EUCOMM)Wtsi>	DMDD5994	MP:0004160	retroesophageal right subclavian artery
Nsun2	MGI:107252	Nsun2<tm1a(EUCOMM)Wtsi>	DMDD5994	MP:0013969	reduced sympathetic cervical ganglion size
Nsun2	MGI:107252	Nsun2<tm1a(EUCOMM)Wtsi>	DMDD5994	MP:0000961	abnormal dorsal root ganglion morphology
Nsun2	MGI:107252	Nsun2<tm1a(EUCOMM)Wtsi>	DMDD5994	MP:0014021	heterochrony
Nsun2	MGI:107252	Nsun2<tm1a(EUCOMM)Wtsi>	DMDD5994	MP:0008923	thoracoschisis
Nsun2	MGI:107252	Nsun2<tm1a(EUCOMM)Wtsi>	DMDD5994	MP:0000783	abnormal forebrain morphology
Nsun2	MGI:107252	Nsun2<tm1a(EUCOMM)Wtsi>	DMDD5994	MP:0009770	abnormal optic chiasm morphology
Nsun2	MGI:107252	Nsun2<tm1a(EUCOMM)Wtsi>	DMDD5994	MP:0013967	abnormal infrahyoid muscle connection
Nsun2	MGI:107252	Nsun2<tm1a(EUCOMM)Wtsi>	DMDD5994	MP:0001065	abnormal trigeminal nerve morphology
Nsun2	MGI:107252	Nsun2<tm1a(EUCOMM)Wtsi>	DMDD5994	MP:0003686	abnormal eye muscle morphology
Nsun2	MGI:107252	Nsun2<tm1a(EUCOMM)Wtsi>	DMDD5994	MP:0013842	ductus venosus stenosis
Nsun2	MGI:107252	Nsun2<tm1a(EUCOMM)Wtsi>	DMDD5994	MP:0000150	abnormal rib morphology
Nsun2	MGI:107252	Nsun2<tm1a(EUCOMM)Wtsi>	DMDD5994	MP:0004613	fusion of vertebral arches
Nsun2	MGI:107252	Nsun2<tm1a(EUCOMM)Wtsi>	DMDD5994	MP:0013967	abnormal infrahyoid muscle connection
Nsun2	MGI:107252	Nsun2<tm1a(EUCOMM)Wtsi>	DMDD5994	MP:0001303	abnormal lens morphology
Nsun2	MGI:107252	Nsun2<tm1a(EUCOMM)Wtsi>	DMDD5994	MP:0004268	abnormal optic stalk morphology
Nsun2	MGI:107252	Nsun2<tm1a(EUCOMM)Wtsi>	DMDD5994	MP:0013995	abnormal external carotid artery origin
Nsun2	MGI:107252	Nsun2<tm1a(EUCOMM)Wtsi>	DMDD5994	MP:0001015	small superior cervical ganglion
Nsun2	MGI:107252	Nsun2<tm1a(EUCOMM)Wtsi>	DMDD5990	MP:0011655	abnormal systemic artery morphology
Nsun2	MGI:107252	Nsun2<tm1a(EUCOMM)Wtsi>	DMDD5990	MP:0004666	absent stapedial artery
Nsun2	MGI:107252	Nsun2<tm1a(EUCOMM)Wtsi>	DMDD5990	MP:0013992	persistent dorsal ophthalmic artery
Nsun2	MGI:107252	Nsun2<tm1a(EUCOMM)Wtsi>	DMDD5990	MP:0004666	absent stapedial artery
Nsun2	MGI:107252	Nsun2<tm1a(EUCOMM)Wtsi>	DMDD5990	MP:0013877	abnormal ductus venosus valve morphology
Nsun2	MGI:107252	Nsun2<tm1a(EUCOMM)Wtsi>	DMDD5990	MP:0013992	persistent dorsal ophthalmic artery
Nsun2	MGI:107252	Nsun2<tm1a(EUCOMM)Wtsi>	DMDD5974	MP:0001015	small superior cervical ganglion
Nsun2	MGI:107252	Nsun2<tm1a(EUCOMM)Wtsi>	DMDD5974	MP:0013928	thin motoric part of trigeminal nerve
Nsun2	MGI:107252	Nsun2<tm1a(EUCOMM)Wtsi>	DMDD5974	MP:0013826	absent hypoglossal canal
Nsun2	MGI:107252	Nsun2<tm1a(EUCOMM)Wtsi>	DMDD5974	MP:0013876	absent ductus venosus valve
Nsun2	MGI:107252	Nsun2<tm1a(EUCOMM)Wtsi>	DMDD5974	MP:0001146	abnormal testis morphology
Nsun2	MGI:107252	Nsun2<tm1a(EUCOMM)Wtsi>	DMDD5974	MP:0013969	reduced sympathetic cervical ganglion size
Nsun2	MGI:107252	Nsun2<tm1a(EUCOMM)Wtsi>	DMDD5974	MP:0013835	absent hypoglossal nerve
Nsun2	MGI:107252	Nsun2<tm1a(EUCOMM)Wtsi>	DMDD5974	MP:0013834	thin hypoglossal nerve
Nsun2	MGI:107252	Nsun2<tm1a(EUCOMM)Wtsi>	DMDD5974	MP:0002368	abnormal thymus capsule morphology
Nsun2	MGI:107252	Nsun2<tm1a(EUCOMM)Wtsi>	DMDD5974	MP:0014021	heterochrony
Nsun2	MGI:107252	Nsun2<tm1a(EUCOMM)Wtsi>	DMDD5974	MP:0013948	intraembryonal intestine elongation
Nsun2	MGI:107252	Nsun2<tm1a(EUCOMM)Wtsi>	DMDD5974	MP:0011655	abnormal systemic artery morphology
Nsun2	MGI:107252	Nsun2<tm1a(EUCOMM)Wtsi>	DMDD5974	MP:0004666	absent stapedial artery
Nsun2	MGI:107252	Nsun2<tm1a(EUCOMM)Wtsi>	DMDD5974	MP:0004666	absent stapedial artery
Nsun2	MGI:107252	Nsun2<tm1a(EUCOMM)Wtsi>	DMDD5974	MP:0013995	abnormal external carotid artery origin
Nsun2	MGI:107252	Nsun2<tm1a(EUCOMM)Wtsi>	DMDD5974	MP:0001146	abnormal testis morphology
Nsun2	MGI:107252	Nsun2<tm1a(EUCOMM)Wtsi>	DMDD5974	MP:0013875	trigeminal neuroma
Nxn	MGI:109331	Nxn<tm1b(EUCOMM)Wtsi>	DMDD4809	MP:0000497	abnormal small intestine placement
Nxn	MGI:109331	Nxn<tm1b(EUCOMM)Wtsi>	DMDD4809	MP:0013986	abnormal vitelline vein topology
Nxn	MGI:109331	Nxn<tm1b(EUCOMM)Wtsi>	DMDD4809	MP:0000284	double outlet right ventricle
Nxn	MGI:109331	Nxn<tm1b(EUCOMM)Wtsi>	DMDD4809	MP:0003826	abnormal Mullerian duct morphology
Nxn	MGI:109331	Nxn<tm1b(EUCOMM)Wtsi>	DMDD4809	MP:0010912	herniated liver
Nxn	MGI:109331	Nxn<tm1b(EUCOMM)Wtsi>	DMDD4809	MP:0013936	abnormal thymus topology
Nxn	MGI:109331	Nxn<tm1b(EUCOMM)Wtsi>	DMDD4809	MP:0010418	perimembraneous ventricular septal defect
Nxn	MGI:109331	Nxn<tm1b(EUCOMM)Wtsi>	DMDD4809	MP:0000111	cleft palate
Nxn	MGI:109331	Nxn<tm1b(EUCOMM)Wtsi>	DMDD4809	MP:0013936	abnormal thymus topology
Nxn	MGI:109331	Nxn<tm1b(EUCOMM)Wtsi>	DMDD4809	MP:0000602	enlarged liver sinusoidal spaces
Nxn	MGI:109331	Nxn<tm1b(EUCOMM)Wtsi>	DMDD4809	MP:0004666	absent stapedial artery
Nxn	MGI:109331	Nxn<tm1b(EUCOMM)Wtsi>	DMDD4800	MP:0014021	heterochrony
Nxn	MGI:109331	Nxn<tm1b(EUCOMM)Wtsi>	DMDD4800	MP:0013936	abnormal thymus topology
Nxn	MGI:109331	Nxn<tm1b(EUCOMM)Wtsi>	DMDD4800	MP:0004666	absent stapedial artery
Nxn	MGI:109331	Nxn<tm1b(EUCOMM)Wtsi>	DMDD4800	MP:0013986	abnormal vitelline vein topology
Nxn	MGI:109331	Nxn<tm1b(EUCOMM)Wtsi>	DMDD4800	MP:0010572	persistent right dorsal aorta
Nxn	MGI:109331	Nxn<tm1b(EUCOMM)Wtsi>	DMDD4800	MP:0013936	abnormal thymus topology
Nxn	MGI:109331	Nxn<tm1b(EUCOMM)Wtsi>	DMDD4800	MP:0003826	abnormal Mullerian duct morphology
Nxn	MGI:109331	Nxn<tm1b(EUCOMM)Wtsi>	DMDD4799	MP:0000111	cleft palate
Nxn	MGI:109331	Nxn<tm1b(EUCOMM)Wtsi>	DMDD4799	MP:0000497	abnormal small intestine placement
Nxn	MGI:109331	Nxn<tm1b(EUCOMM)Wtsi>	DMDD4799	MP:0003826	abnormal Mullerian duct morphology
Nxn	MGI:109331	Nxn<tm1b(EUCOMM)Wtsi>	DMDD4799	MP:0000284	double outlet right ventricle
Nxn	MGI:109331	Nxn<tm1b(EUCOMM)Wtsi>	DMDD4799	MP:0013986	abnormal vitelline vein topology
Nxn	MGI:109331	Nxn<tm1b(EUCOMM)Wtsi>	DMDD4799	MP:0010418	perimembraneous ventricular septal defect
Nxn	MGI:109331	Nxn<tm1b(EUCOMM)Wtsi>	DMDD4799	MP:0013936	abnormal thymus topology
Nxn	MGI:109331	Nxn<tm1b(EUCOMM)Wtsi>	DMDD4799	MP:0013936	abnormal thymus topology
Otud7b	MGI:2654703	Otud7b<tm1b(EUCOMM)Wtsi>	DMDD5660	MP:0004613	fusion of vertebral arches
Otud7b	MGI:2654703	Otud7b<tm1b(EUCOMM)Wtsi>	DMDD5660	MP:0010420	muscular ventricular septal defect
Pdzk1	MGI:1928901	Pdzk1<tm2b(EUCOMM)Wtsi>	DMDD6031	MP:0013859	abnormal vitelline vein connection
Pdzk1	MGI:1928901	Pdzk1<tm2b(EUCOMM)Wtsi>	DMDD6015	MP:0004613	fusion of vertebral arches
Pdzk1	MGI:1928901	Pdzk1<tm2b(EUCOMM)Wtsi>	DMDD6015	MP:0004613	fusion of vertebral arches
Pdzk1	MGI:1928901	Pdzk1<tm2b(EUCOMM)Wtsi>	DMDD6015	MP:0014001	abnormal vertebral artery topology
Pdzk1	MGI:1928901	Pdzk1<tm2b(EUCOMM)Wtsi>	DMDD6015	MP:0004613	fusion of vertebral arches
Pdzk1	MGI:1928901	Pdzk1<tm2b(EUCOMM)Wtsi>	DMDD6014	MP:0013981	double lumen aortic arch
Pdzk1	MGI:1928901	Pdzk1<tm2b(EUCOMM)Wtsi>	DMDD6014	MP:0013967	abnormal infrahyoid muscle connection
Pdzk1	MGI:1928901	Pdzk1<tm2b(EUCOMM)Wtsi>	DMDD6014	MP:0003827	abnormal Wolffian duct morphology
Pdzk1	MGI:1928901	Pdzk1<tm2b(EUCOMM)Wtsi>	DMDD6014	MP:0013967	abnormal infrahyoid muscle connection
Pdzk1	MGI:1928901	Pdzk1<tm2b(EUCOMM)Wtsi>	DMDD6014	MP:0013840	absent segment of posterior cerebral artery
Pdzk1	MGI:1928901	Pdzk1<tm2b(EUCOMM)Wtsi>	DMDD6014	MP:0003827	abnormal Wolffian duct morphology
Pdzk1	MGI:1928901	Pdzk1<tm2b(EUCOMM)Wtsi>	DMDD6014	MP:0013848	subcutaneous edema
Pdzk1	MGI:1928901	Pdzk1<tm2b(EUCOMM)Wtsi>	DMDD6014	MP:0004613	fusion of vertebral arches
Pdzk1	MGI:1928901	Pdzk1<tm2b(EUCOMM)Wtsi>	DMDD6014	MP:0013971	blood in lymph vessels
Pdzk1	MGI:1928901	Pdzk1<tm2b(EUCOMM)Wtsi>	DMDD6013	MP:0004613	fusion of vertebral arches
Pdzk1	MGI:1928901	Pdzk1<tm2b(EUCOMM)Wtsi>	DMDD6010	MP:0004613	fusion of vertebral arches
Pdzk1	MGI:1928901	Pdzk1<tm2b(EUCOMM)Wtsi>	DMDD6010	MP:0000562	polydactyly
Pdzk1	MGI:1928901	Pdzk1<tm2b(EUCOMM)Wtsi>	DMDD6010	MP:0014001	abnormal vertebral artery topology
Pdzk1	MGI:1928901	Pdzk1<tm2b(EUCOMM)Wtsi>	DMDD6010	MP:0004613	fusion of vertebral arches
Pdzk1	MGI:1928901	Pdzk1<tm2b(EUCOMM)Wtsi>	DMDD6009	MP:0004613	fusion of vertebral arches
Pdzk1	MGI:1928901	Pdzk1<tm2b(EUCOMM)Wtsi>	DMDD6009	MP:0000562	polydactyly
Pdzk1	MGI:1928901	Pdzk1<tm2b(EUCOMM)Wtsi>	DMDD6009	MP:0003826	abnormal Mullerian duct morphology
Pdzk1	MGI:1928901	Pdzk1<tm2b(EUCOMM)Wtsi>	DMDD6009	MP:0003686	abnormal eye muscle morphology
Pdzk1	MGI:1928901	Pdzk1<tm2b(EUCOMM)Wtsi>	DMDD6009	MP:0010412	atrioventricular septal defect
Pdzk1	MGI:1928901	Pdzk1<tm2b(EUCOMM)Wtsi>	DMDD6009	MP:0010404	ostium primum atrial septal defect
Pdzk1	MGI:1928901	Pdzk1<tm2b(EUCOMM)Wtsi>	DMDD6009	MP:0004613	fusion of vertebral arches
Pdzk1	MGI:1928901	Pdzk1<tm2b(EUCOMM)Wtsi>	DMDD6009	MP:0004613	fusion of vertebral arches
Pdzk1	MGI:1928901	Pdzk1<tm2b(EUCOMM)Wtsi>	DMDD6009	MP:0000783	abnormal forebrain morphology
Pdzk1	MGI:1928901	Pdzk1<tm2b(EUCOMM)Wtsi>	DMDD6009	MP:0010440	anomalous pulmonary venous connection
Pdzk1	MGI:1928901	Pdzk1<tm2b(EUCOMM)Wtsi>	DMDD6008	MP:0004613	fusion of vertebral arches
Pdzk1	MGI:1928901	Pdzk1<tm2b(EUCOMM)Wtsi>	DMDD6008	MP:0013970	absent connection between subcutaneous lymph vessels and lymph sac
Pdzk1	MGI:1928901	Pdzk1<tm2b(EUCOMM)Wtsi>	DMDD6008	MP:0004613	fusion of vertebral arches
Pdzk1	MGI:1928901	Pdzk1<tm2b(EUCOMM)Wtsi>	DMDD6008	MP:0013977	symmetric azygos veins
Pdzk1	MGI:1928901	Pdzk1<tm2b(EUCOMM)Wtsi>	DMDD6008	MP:0013848	subcutaneous edema
Pdzk1	MGI:1928901	Pdzk1<tm2b(EUCOMM)Wtsi>	DMDD6007	MP:0004613	fusion of vertebral arches
Pdzk1	MGI:1928901	Pdzk1<tm2b(EUCOMM)Wtsi>	DMDD6007	MP:0013848	subcutaneous edema
Pdzk1	MGI:1928901	Pdzk1<tm2b(EUCOMM)Wtsi>	DMDD6006	MP:0003826	abnormal Mullerian duct morphology
Pdzk1	MGI:1928901	Pdzk1<tm2b(EUCOMM)Wtsi>	DMDD6006	MP:0001879	abnormal lymphatic vessel morphology
Pdzk1	MGI:1928901	Pdzk1<tm2b(EUCOMM)Wtsi>	DMDD6006	MP:0013848	subcutaneous edema
Pdzk1	MGI:1928901	Pdzk1<tm2b(EUCOMM)Wtsi>	DMDD6006	MP:0014001	abnormal vertebral artery topology
Polb	MGI:97740	Polb<tm1a(KOMP)Wtsi>	DMDD5453	MP:0000281	abnormal interventricular septum morphology
Polb	MGI:97740	Polb<tm1a(KOMP)Wtsi>	DMDD5453	MP:0013827	thin oculomotor nerve
Polb	MGI:97740	Polb<tm1a(KOMP)Wtsi>	DMDD5453	MP:0001015	small superior cervical ganglion
Polb	MGI:97740	Polb<tm1a(KOMP)Wtsi>	DMDD5453	MP:0013928	thin motoric part of trigeminal nerve
Polb	MGI:97740	Polb<tm1a(KOMP)Wtsi>	DMDD5453	MP:0000640	adrenal gland hypoplasia
Polb	MGI:97740	Polb<tm1a(KOMP)Wtsi>	DMDD5453	MP:0000964	small dorsal root ganglion
Polb	MGI:97740	Polb<tm1a(KOMP)Wtsi>	DMDD5453	MP:0013836	abnormal hypoglossal nerve topology
Polb	MGI:97740	Polb<tm1a(KOMP)Wtsi>	DMDD5453	MP:0013848	subcutaneous edema
Polb	MGI:97740	Polb<tm1a(KOMP)Wtsi>	DMDD5453	MP:0013829	thin splanchnic nerve
Polb	MGI:97740	Polb<tm1a(KOMP)Wtsi>	DMDD5453	MP:0013827	thin oculomotor nerve
Polb	MGI:97740	Polb<tm1a(KOMP)Wtsi>	DMDD5453	MP:0003686	abnormal eye muscle morphology
Polb	MGI:97740	Polb<tm1a(KOMP)Wtsi>	DMDD5453	MP:0000783	abnormal forebrain morphology
Polb	MGI:97740	Polb<tm1a(KOMP)Wtsi>	DMDD5453	MP:0000640	adrenal gland hypoplasia
Polb	MGI:97740	Polb<tm1a(KOMP)Wtsi>	DMDD5453	MP:0000783	abnormal forebrain morphology
Polb	MGI:97740	Polb<tm1a(KOMP)Wtsi>	DMDD5453	MP:0013834	thin hypoglossal nerve
Polb	MGI:97740	Polb<tm1a(KOMP)Wtsi>	DMDD5453	MP:0013875	trigeminal neuroma
Polb	MGI:97740	Polb<tm1a(KOMP)Wtsi>	DMDD5453	MP:0004269	abnormal optic cup morphology
Polb	MGI:97740	Polb<tm1a(KOMP)Wtsi>	DMDD5453	MP:0006203	eye hemorrhage
Polb	MGI:97740	Polb<tm1a(KOMP)Wtsi>	DMDD5453	MP:0013928	thin motoric part of trigeminal nerve
Polb	MGI:97740	Polb<tm1a(KOMP)Wtsi>	DMDD5453	MP:0003686	abnormal eye muscle morphology
Polb	MGI:97740	Polb<tm1a(KOMP)Wtsi>	DMDD5453	MP:0013828	thin facial nerve
Polb	MGI:97740	Polb<tm1a(KOMP)Wtsi>	DMDD5453	MP:0013969	reduced sympathetic cervical ganglion size
Polb	MGI:97740	Polb<tm1a(KOMP)Wtsi>	DMDD5453	MP:0000964	small dorsal root ganglion
Polb	MGI:97740	Polb<tm1a(KOMP)Wtsi>	DMDD5453	MP:0000788	abnormal cerebral cortex morphology
Polb	MGI:97740	Polb<tm1a(KOMP)Wtsi>	DMDD5453	MP:0004269	abnormal optic cup morphology
Polb	MGI:97740	Polb<tm1a(KOMP)Wtsi>	DMDD5453	MP:0001015	small superior cervical ganglion
Polb	MGI:97740	Polb<tm1a(KOMP)Wtsi>	DMDD5453	MP:0013836	abnormal hypoglossal nerve topology
Polb	MGI:97740	Polb<tm1a(KOMP)Wtsi>	DMDD5453	MP:0013969	reduced sympathetic cervical ganglion size
Polb	MGI:97740	Polb<tm1a(KOMP)Wtsi>	DMDD5453	MP:0013834	thin hypoglossal nerve
Polb	MGI:97740	Polb<tm1a(KOMP)Wtsi>	DMDD5453	MP:0006203	eye hemorrhage
Polb	MGI:97740	Polb<tm1a(KOMP)Wtsi>	DMDD5453	MP:0004613	fusion of vertebral arches
Polb	MGI:97740	Polb<tm1a(KOMP)Wtsi>	DMDD5453	MP:0013828	thin facial nerve
Polb	MGI:97740	Polb<tm1a(KOMP)Wtsi>	DMDD5444	MP:0001102	small superior vagus ganglion
Polb	MGI:97740	Polb<tm1a(KOMP)Wtsi>	DMDD5444	MP:0008128	abnormal brain internal capsule morphology
Polb	MGI:97740	Polb<tm1a(KOMP)Wtsi>	DMDD5444	MP:0013828	thin facial nerve
Polb	MGI:97740	Polb<tm1a(KOMP)Wtsi>	DMDD5444	MP:0014017	abnormal Wolffian duct connection
Polb	MGI:97740	Polb<tm1a(KOMP)Wtsi>	DMDD5444	MP:0013928	thin motoric part of trigeminal nerve
Polb	MGI:97740	Polb<tm1a(KOMP)Wtsi>	DMDD5444	MP:0013827	thin oculomotor nerve
Polb	MGI:97740	Polb<tm1a(KOMP)Wtsi>	DMDD5444	MP:0013827	thin oculomotor nerve
Polb	MGI:97740	Polb<tm1a(KOMP)Wtsi>	DMDD5444	MP:0000783	abnormal forebrain morphology
Polb	MGI:97740	Polb<tm1a(KOMP)Wtsi>	DMDD5444	MP:0008128	abnormal brain internal capsule morphology
Polb	MGI:97740	Polb<tm1a(KOMP)Wtsi>	DMDD5444	MP:0000640	adrenal gland hypoplasia
Polb	MGI:97740	Polb<tm1a(KOMP)Wtsi>	DMDD5444	MP:0004613	fusion of vertebral arches
Polb	MGI:97740	Polb<tm1a(KOMP)Wtsi>	DMDD5444	MP:0013834	thin hypoglossal nerve
Polb	MGI:97740	Polb<tm1a(KOMP)Wtsi>	DMDD5444	MP:0013848	subcutaneous edema
Polb	MGI:97740	Polb<tm1a(KOMP)Wtsi>	DMDD5444	MP:0000640	adrenal gland hypoplasia
Polb	MGI:97740	Polb<tm1a(KOMP)Wtsi>	DMDD5444	MP:0003686	abnormal eye muscle morphology
Polb	MGI:97740	Polb<tm1a(KOMP)Wtsi>	DMDD5444	MP:0013834	thin hypoglossal nerve
Polb	MGI:97740	Polb<tm1a(KOMP)Wtsi>	DMDD5444	MP:0000964	small dorsal root ganglion
Polb	MGI:97740	Polb<tm1a(KOMP)Wtsi>	DMDD5444	MP:0013828	thin facial nerve
Polb	MGI:97740	Polb<tm1a(KOMP)Wtsi>	DMDD5444	MP:0013836	abnormal hypoglossal nerve topology
Polb	MGI:97740	Polb<tm1a(KOMP)Wtsi>	DMDD5444	MP:0013969	reduced sympathetic cervical ganglion size
Polb	MGI:97740	Polb<tm1a(KOMP)Wtsi>	DMDD5444	MP:0000964	small dorsal root ganglion
Polb	MGI:97740	Polb<tm1a(KOMP)Wtsi>	DMDD5444	MP:0001102	small superior vagus ganglion
Polb	MGI:97740	Polb<tm1a(KOMP)Wtsi>	DMDD5444	MP:0013969	reduced sympathetic cervical ganglion size
Polb	MGI:97740	Polb<tm1a(KOMP)Wtsi>	DMDD5444	MP:0013928	thin motoric part of trigeminal nerve
Polb	MGI:97740	Polb<tm1a(KOMP)Wtsi>	DMDD5444	MP:0001015	small superior cervical ganglion
Polb	MGI:97740	Polb<tm1a(KOMP)Wtsi>	DMDD5444	MP:0001015	small superior cervical ganglion
Polb	MGI:97740	Polb<tm1a(KOMP)Wtsi>	DMDD5443	MP:0001015	small superior cervical ganglion
Polb	MGI:97740	Polb<tm1a(KOMP)Wtsi>	DMDD5443	MP:0013969	reduced sympathetic cervical ganglion size
Polb	MGI:97740	Polb<tm1a(KOMP)Wtsi>	DMDD5443	MP:0013827	thin oculomotor nerve
Polb	MGI:97740	Polb<tm1a(KOMP)Wtsi>	DMDD5443	MP:0000964	small dorsal root ganglion
Polb	MGI:97740	Polb<tm1a(KOMP)Wtsi>	DMDD5443	MP:0004613	fusion of vertebral arches
Polb	MGI:97740	Polb<tm1a(KOMP)Wtsi>	DMDD5443	MP:0004613	fusion of vertebral arches
Polb	MGI:97740	Polb<tm1a(KOMP)Wtsi>	DMDD5443	MP:0013928	thin motoric part of trigeminal nerve
Polb	MGI:97740	Polb<tm1a(KOMP)Wtsi>	DMDD5443	MP:0000964	small dorsal root ganglion
Polb	MGI:97740	Polb<tm1a(KOMP)Wtsi>	DMDD5443	MP:0013952	retro-esophageal left subclavian artery
Polb	MGI:97740	Polb<tm1a(KOMP)Wtsi>	DMDD5443	MP:0013834	thin hypoglossal nerve
Polb	MGI:97740	Polb<tm1a(KOMP)Wtsi>	DMDD5443	MP:0013969	reduced sympathetic cervical ganglion size
Polb	MGI:97740	Polb<tm1a(KOMP)Wtsi>	DMDD5443	MP:0004666	absent stapedial artery
Polb	MGI:97740	Polb<tm1a(KOMP)Wtsi>	DMDD5443	MP:0013928	thin motoric part of trigeminal nerve
Polb	MGI:97740	Polb<tm1a(KOMP)Wtsi>	DMDD5443	MP:0003686	abnormal eye muscle morphology
Polb	MGI:97740	Polb<tm1a(KOMP)Wtsi>	DMDD5443	MP:0000783	abnormal forebrain morphology
Polb	MGI:97740	Polb<tm1a(KOMP)Wtsi>	DMDD5443	MP:0014001	abnormal vertebral artery topology
Polb	MGI:97740	Polb<tm1a(KOMP)Wtsi>	DMDD5443	MP:0013828	thin facial nerve
Polb	MGI:97740	Polb<tm1a(KOMP)Wtsi>	DMDD5443	MP:0013827	thin oculomotor nerve
Polb	MGI:97740	Polb<tm1a(KOMP)Wtsi>	DMDD5443	MP:0013834	thin hypoglossal nerve
Polb	MGI:97740	Polb<tm1a(KOMP)Wtsi>	DMDD5443	MP:0013828	thin facial nerve
Polb	MGI:97740	Polb<tm1a(KOMP)Wtsi>	DMDD5443	MP:0001015	small superior cervical ganglion
Polb	MGI:97740	Polb<tm1a(KOMP)Wtsi>	DMDD5443	MP:0002768	small adrenal glands
Polb	MGI:97740	Polb<tm1a(KOMP)Wtsi>	DMDD5443	MP:0013982	inverse situs of great intrathoracic arteries
Polb	MGI:97740	Polb<tm1a(KOMP)Wtsi>	DMDD5443	MP:0002768	small adrenal glands
Polb	MGI:97740	Polb<tm1a(KOMP)Wtsi>	DMDD5205	MP:0014002	absent extracranial vertebral artery segment
Polb	MGI:97740	Polb<tm1a(KOMP)Wtsi>	DMDD5205	MP:0004252	abnormal direction of heart looping
Polb	MGI:97740	Polb<tm1a(KOMP)Wtsi>	DMDD5205	MP:0014000	anastomosis between internal carotid artery and basilar artery
Polb	MGI:97740	Polb<tm1a(KOMP)Wtsi>	DMDD5196	MP:0002951	small thyroid gland
Polb	MGI:97740	Polb<tm1a(KOMP)Wtsi>	DMDD5196	MP:0001102	small superior vagus ganglion
Polb	MGI:97740	Polb<tm1a(KOMP)Wtsi>	DMDD5196	MP:0013969	reduced sympathetic cervical ganglion size
Polb	MGI:97740	Polb<tm1a(KOMP)Wtsi>	DMDD5196	MP:0001100	abnormal vagus ganglion morphology
Polb	MGI:97740	Polb<tm1a(KOMP)Wtsi>	DMDD5196	MP:0013827	thin oculomotor nerve
Polb	MGI:97740	Polb<tm1a(KOMP)Wtsi>	DMDD5196	MP:0013834	thin hypoglossal nerve
Polb	MGI:97740	Polb<tm1a(KOMP)Wtsi>	DMDD5196	MP:0000783	abnormal forebrain morphology
Polb	MGI:97740	Polb<tm1a(KOMP)Wtsi>	DMDD5196	MP:0000640	adrenal gland hypoplasia
Polb	MGI:97740	Polb<tm1a(KOMP)Wtsi>	DMDD5196	MP:0000783	abnormal forebrain morphology
Polb	MGI:97740	Polb<tm1a(KOMP)Wtsi>	DMDD5196	MP:0013969	reduced sympathetic cervical ganglion size
Polb	MGI:97740	Polb<tm1a(KOMP)Wtsi>	DMDD5196	MP:0001015	small superior cervical ganglion
Polb	MGI:97740	Polb<tm1a(KOMP)Wtsi>	DMDD5196	MP:0013841	abnormal lymphatic vessel topology
Polb	MGI:97740	Polb<tm1a(KOMP)Wtsi>	DMDD5196	MP:0001102	small superior vagus ganglion
Polb	MGI:97740	Polb<tm1a(KOMP)Wtsi>	DMDD5196	MP:0000640	adrenal gland hypoplasia
Polb	MGI:97740	Polb<tm1a(KOMP)Wtsi>	DMDD5196	MP:0008128	abnormal brain internal capsule morphology
Polb	MGI:97740	Polb<tm1a(KOMP)Wtsi>	DMDD5196	MP:0013928	thin motoric part of trigeminal nerve
Polb	MGI:97740	Polb<tm1a(KOMP)Wtsi>	DMDD5196	MP:0013851	abnormal Wolffian duct topology
Polb	MGI:97740	Polb<tm1a(KOMP)Wtsi>	DMDD5196	MP:0000841	abnormal hindbrain morphology
Polb	MGI:97740	Polb<tm1a(KOMP)Wtsi>	DMDD5196	MP:0001100	abnormal vagus ganglion morphology
Polb	MGI:97740	Polb<tm1a(KOMP)Wtsi>	DMDD5196	MP:0013928	thin motoric part of trigeminal nerve
Polb	MGI:97740	Polb<tm1a(KOMP)Wtsi>	DMDD5196	MP:0003048	abnormal cervical vertebrae morphology
Polb	MGI:97740	Polb<tm1a(KOMP)Wtsi>	DMDD5196	MP:0013834	thin hypoglossal nerve
Polb	MGI:97740	Polb<tm1a(KOMP)Wtsi>	DMDD5196	MP:0013827	thin oculomotor nerve
Polb	MGI:97740	Polb<tm1a(KOMP)Wtsi>	DMDD5196	MP:0003686	abnormal eye muscle morphology
Polb	MGI:97740	Polb<tm1a(KOMP)Wtsi>	DMDD5196	MP:0008128	abnormal brain internal capsule morphology
Polb	MGI:97740	Polb<tm1a(KOMP)Wtsi>	DMDD5196	MP:0001015	small superior cervical ganglion
Polb	MGI:97740	Polb<tm1a(KOMP)Wtsi>	DMDD5194	MP:0001247	dermal cysts
Polb	MGI:97740	Polb<tm1a(KOMP)Wtsi>	DMDD5194	MP:0004607	abnormal cervical atlas morphology
Polb	MGI:97740	Polb<tm1a(KOMP)Wtsi>	DMDD5194	MP:0008922	abnormal cervical rib
Polb	MGI:97740	Polb<tm1a(KOMP)Wtsi>	DMDD5194	MP:0013859	abnormal vitelline vein connection
Prrc2b	MGI:1923304	Prrc2b<tm1a(EUCOMM)Wtsi>	DMDD5229	MP:0000759	abnormal skeletal muscle morphology
Prrc2b	MGI:1923304	Prrc2b<tm1a(EUCOMM)Wtsi>	DMDD5229	MP:0013835	absent hypoglossal nerve
Prrc2b	MGI:1923304	Prrc2b<tm1a(EUCOMM)Wtsi>	DMDD5229	MP:0013826	absent hypoglossal canal
Prrc2b	MGI:1923304	Prrc2b<tm1a(EUCOMM)Wtsi>	DMDD5229	MP:0003686	abnormal eye muscle morphology
Prrc2b	MGI:1923304	Prrc2b<tm1a(EUCOMM)Wtsi>	DMDD5227	MP:0013835	absent hypoglossal nerve
Prrc2b	MGI:1923304	Prrc2b<tm1a(EUCOMM)Wtsi>	DMDD5227	MP:0004846	absent skeletal muscle
Prrc2b	MGI:1923304	Prrc2b<tm1a(EUCOMM)Wtsi>	DMDD5227	MP:0013986	abnormal vitelline vein topology
Prrc2b	MGI:1923304	Prrc2b<tm1a(EUCOMM)Wtsi>	DMDD5227	MP:0013826	absent hypoglossal canal
Prrc2b	MGI:1923304	Prrc2b<tm1a(EUCOMM)Wtsi>	DMDD5227	MP:0000783	abnormal forebrain morphology
Prrc2b	MGI:1923304	Prrc2b<tm1a(EUCOMM)Wtsi>	DMDD5227	MP:0000759	abnormal skeletal muscle morphology
Prrc2b	MGI:1923304	Prrc2b<tm1a(EUCOMM)Wtsi>	DMDD5226	MP:0000759	abnormal skeletal muscle morphology
Prrc2b	MGI:1923304	Prrc2b<tm1a(EUCOMM)Wtsi>	DMDD5226	MP:0013847	retropleural edema
Prrc2b	MGI:1923304	Prrc2b<tm1a(EUCOMM)Wtsi>	DMDD5226	MP:0000602	enlarged liver sinusoidal spaces
Prrc2b	MGI:1923304	Prrc2b<tm1a(EUCOMM)Wtsi>	DMDD5226	MP:0013986	abnormal vitelline vein topology
Prrc2b	MGI:1923304	Prrc2b<tm1a(EUCOMM)Wtsi>	DMDD5223	MP:0004846	absent skeletal muscle
Prrc2b	MGI:1923304	Prrc2b<tm1a(EUCOMM)Wtsi>	DMDD5223	MP:0013840	absent segment of posterior cerebral artery
Prrc2b	MGI:1923304	Prrc2b<tm1a(EUCOMM)Wtsi>	DMDD5223	MP:0000759	abnormal skeletal muscle morphology
Prrc2b	MGI:1923304	Prrc2b<tm1a(EUCOMM)Wtsi>	DMDD5223	MP:0000602	enlarged liver sinusoidal spaces
Prrc2b	MGI:1923304	Prrc2b<tm1a(EUCOMM)Wtsi>	DMDD5223	MP:0004269	abnormal optic cup morphology
Prrc2b	MGI:1923304	Prrc2b<tm1a(EUCOMM)Wtsi>	DMDD5223	MP:0013826	absent hypoglossal canal
Prrc2b	MGI:1923304	Prrc2b<tm1a(EUCOMM)Wtsi>	DMDD5223	MP:0004938	dilated vasculature
Prrc2b	MGI:1923304	Prrc2b<tm1a(EUCOMM)Wtsi>	DMDD5223	MP:0013835	absent hypoglossal nerve
Prrc2b	MGI:1923304	Prrc2b<tm1a(EUCOMM)Wtsi>	DMDD5223	MP:0006203	eye hemorrhage
Prrc2b	MGI:1923304	Prrc2b<tm1a(EUCOMM)Wtsi>	DMDD5222	MP:0006093	arteriovenous malformation
Prrc2b	MGI:1923304	Prrc2b<tm1a(EUCOMM)Wtsi>	DMDD5222	MP:0013826	absent hypoglossal canal
Prrc2b	MGI:1923304	Prrc2b<tm1a(EUCOMM)Wtsi>	DMDD5222	MP:0013835	absent hypoglossal nerve
Prrc2b	MGI:1923304	Prrc2b<tm1a(EUCOMM)Wtsi>	DMDD5222	MP:0006093	arteriovenous malformation
Prrc2b	MGI:1923304	Prrc2b<tm1a(EUCOMM)Wtsi>	DMDD5222	MP:0004846	absent skeletal muscle
Prrc2b	MGI:1923304	Prrc2b<tm1a(EUCOMM)Wtsi>	DMDD5216	MP:0013836	abnormal hypoglossal nerve topology
Prrc2b	MGI:1923304	Prrc2b<tm1a(EUCOMM)Wtsi>	DMDD5216	MP:0013847	retropleural edema
Prrc2b	MGI:1923304	Prrc2b<tm1a(EUCOMM)Wtsi>	DMDD5216	MP:0004846	absent skeletal muscle
Prrc2b	MGI:1923304	Prrc2b<tm1a(EUCOMM)Wtsi>	DMDD5216	MP:0013835	absent hypoglossal nerve
Prrc2b	MGI:1923304	Prrc2b<tm1a(EUCOMM)Wtsi>	DMDD5216	MP:0013826	absent hypoglossal canal
Prrc2b	MGI:1923304	Prrc2b<tm1a(EUCOMM)Wtsi>	DMDD5216	MP:0000759	abnormal skeletal muscle morphology
Prrc2b	MGI:1923304	Prrc2b<tm1a(EUCOMM)Wtsi>	DMDD5212	MP:0010418	perimembraneous ventricular septal defect
Prrc2b	MGI:1923304	Prrc2b<tm1a(EUCOMM)Wtsi>	DMDD5212	MP:0000759	abnormal skeletal muscle morphology
Prrc2b	MGI:1923304	Prrc2b<tm1a(EUCOMM)Wtsi>	DMDD5212	MP:0010572	persistent right dorsal aorta
Prrc2b	MGI:1923304	Prrc2b<tm1a(EUCOMM)Wtsi>	DMDD5212	MP:0004269	abnormal optic cup morphology
Prrc2b	MGI:1923304	Prrc2b<tm1a(EUCOMM)Wtsi>	DMDD5212	MP:0004158	right aortic arch
Prrc2b	MGI:1923304	Prrc2b<tm1a(EUCOMM)Wtsi>	DMDD5212	MP:0013953	left sided brachiocephalic trunk
Prrc2b	MGI:1923304	Prrc2b<tm1a(EUCOMM)Wtsi>	DMDD5212	MP:0006203	eye hemorrhage
Prrc2b	MGI:1923304	Prrc2b<tm1a(EUCOMM)Wtsi>	DMDD5212	MP:0013840	absent segment of posterior cerebral artery
Prrc2b	MGI:1923304	Prrc2b<tm1a(EUCOMM)Wtsi>	DMDD5212	MP:0004613	fusion of vertebral arches
Prrc2b	MGI:1923304	Prrc2b<tm1a(EUCOMM)Wtsi>	DMDD5212	MP:0014000	anastomosis between internal carotid artery and basilar artery
Prrc2b	MGI:1923304	Prrc2b<tm1a(EUCOMM)Wtsi>	DMDD5212	MP:0001914	hemorrhage
Prrc2b	MGI:1923304	Prrc2b<tm1a(EUCOMM)Wtsi>	DMDD5212	MP:0010602	abnormal pulmonary valve cusp morphology
Prrc2b	MGI:1923304	Prrc2b<tm1a(EUCOMM)Wtsi>	DMDD5212	MP:0003686	abnormal eye muscle morphology
Prrc2b	MGI:1923304	Prrc2b<tm1a(EUCOMM)Wtsi>	DMDD5212	MP:0000783	abnormal forebrain morphology
Prrc2b	MGI:1923304	Prrc2b<tm1a(EUCOMM)Wtsi>	DMDD5212	MP:0000759	abnormal skeletal muscle morphology
Prrc2b	MGI:1923304	Prrc2b<tm1a(EUCOMM)Wtsi>	DMDD5212	MP:0013835	absent hypoglossal nerve
Prrc2b	MGI:1923304	Prrc2b<tm1a(EUCOMM)Wtsi>	DMDD5210	MP:0000681	abnormal thyroid gland morphology
Prrc2b	MGI:1923304	Prrc2b<tm1a(EUCOMM)Wtsi>	DMDD5210	MP:0000602	enlarged liver sinusoidal spaces
Prrc2b	MGI:1923304	Prrc2b<tm1a(EUCOMM)Wtsi>	DMDD5210	MP:0004158	right aortic arch
Prrc2b	MGI:1923304	Prrc2b<tm1a(EUCOMM)Wtsi>	DMDD5210	MP:0013836	abnormal hypoglossal nerve topology
Prrc2b	MGI:1923304	Prrc2b<tm1a(EUCOMM)Wtsi>	DMDD5210	MP:0003686	abnormal eye muscle morphology
Prrc2b	MGI:1923304	Prrc2b<tm1a(EUCOMM)Wtsi>	DMDD5210	MP:0010572	persistent right dorsal aorta
Prrc2b	MGI:1923304	Prrc2b<tm1a(EUCOMM)Wtsi>	DMDD5210	MP:0013917	persistent right 6th pharyngeal arch artery
Prrc2b	MGI:1923304	Prrc2b<tm1a(EUCOMM)Wtsi>	DMDD5209	MP:0013835	absent hypoglossal nerve
Prrc2b	MGI:1923304	Prrc2b<tm1a(EUCOMM)Wtsi>	DMDD5209	MP:0004613	fusion of vertebral arches
Prrc2b	MGI:1923304	Prrc2b<tm1a(EUCOMM)Wtsi>	DMDD5209	MP:0013835	absent hypoglossal nerve
Prrc2b	MGI:1923304	Prrc2b<tm1a(EUCOMM)Wtsi>	DMDD5209	MP:0002092	abnormal eye morphology
Prrc2b	MGI:1923304	Prrc2b<tm1a(EUCOMM)Wtsi>	DMDD5209	MP:0000602	enlarged liver sinusoidal spaces
Prrc2b	MGI:1923304	Prrc2b<tm1a(EUCOMM)Wtsi>	DMDD5209	MP:0010418	perimembraneous ventricular septal defect
Prrc2b	MGI:1923304	Prrc2b<tm1a(EUCOMM)Wtsi>	DMDD5209	MP:0011697	vacuolated lens
Psph	MGI:97788	Psph<tm1a(EUCOMM)Hmgu>	DMDD5255	MP:0013994	abnormal parasellar internal carotid artery branch morphology
Psph	MGI:97788	Psph<tm1a(EUCOMM)Hmgu>	DMDD5255	MP:0004539	absent maxilla
Psph	MGI:97788	Psph<tm1a(EUCOMM)Hmgu>	DMDD5255	MP:0013848	subcutaneous edema
Psph	MGI:97788	Psph<tm1a(EUCOMM)Hmgu>	DMDD5255	MP:0004268	abnormal optic stalk morphology
Psph	MGI:97788	Psph<tm1a(EUCOMM)Hmgu>	DMDD5255	MP:0000618	small salivary gland
Psph	MGI:97788	Psph<tm1a(EUCOMM)Hmgu>	DMDD5255	MP:0013970	absent connection between subcutaneous lymph vessels and lymph sac
Psph	MGI:97788	Psph<tm1a(EUCOMM)Hmgu>	DMDD5255	MP:0004613	fusion of vertebral arches
Psph	MGI:97788	Psph<tm1a(EUCOMM)Hmgu>	DMDD5255	MP:0013833	absent olfactory nerve
Psph	MGI:97788	Psph<tm1a(EUCOMM)Hmgu>	DMDD5255	MP:0002237	abnormal nasal cavity morphology
Psph	MGI:97788	Psph<tm1a(EUCOMM)Hmgu>	DMDD5255	MP:0000692	small spleen
Psph	MGI:97788	Psph<tm1a(EUCOMM)Hmgu>	DMDD5255	MP:0003078	aphakia
Psph	MGI:97788	Psph<tm1a(EUCOMM)Hmgu>	DMDD5255	MP:0005236	abnormal olfactory nerve morphology
Psph	MGI:97788	Psph<tm1a(EUCOMM)Hmgu>	DMDD5255	MP:0000841	abnormal hindbrain morphology
Psph	MGI:97788	Psph<tm1a(EUCOMM)Hmgu>	DMDD5255	MP:0003686	abnormal eye muscle morphology
Psph	MGI:97788	Psph<tm1a(EUCOMM)Hmgu>	DMDD5255	MP:0000284	double outlet right ventricle
Psph	MGI:97788	Psph<tm1a(EUCOMM)Hmgu>	DMDD5255	MP:0013980	abnormal pulmonary artery origin
Psph	MGI:97788	Psph<tm1a(EUCOMM)Hmgu>	DMDD5255	MP:0002858	abnormal posterior semicircular canal morphology
Psph	MGI:97788	Psph<tm1a(EUCOMM)Hmgu>	DMDD5255	MP:0004268	abnormal optic stalk morphology
Psph	MGI:97788	Psph<tm1a(EUCOMM)Hmgu>	DMDD5255	MP:0001303	abnormal lens morphology
Psph	MGI:97788	Psph<tm1a(EUCOMM)Hmgu>	DMDD5255	MP:0000559	abnormal femur morphology
Psph	MGI:97788	Psph<tm1a(EUCOMM)Hmgu>	DMDD5255	MP:0002858	abnormal posterior semicircular canal morphology
Psph	MGI:97788	Psph<tm1a(EUCOMM)Hmgu>	DMDD5255	MP:0004163	abnormal adenohypophysis morphology
Psph	MGI:97788	Psph<tm1a(EUCOMM)Hmgu>	DMDD5255	MP:0002015	epithelioid cysts
Psph	MGI:97788	Psph<tm1a(EUCOMM)Hmgu>	DMDD5255	MP:0013950	abnormal dorsal root ganglion topology
Psph	MGI:97788	Psph<tm1a(EUCOMM)Hmgu>	DMDD5255	MP:0013948	intraembryonal intestine elongation
Psph	MGI:97788	Psph<tm1a(EUCOMM)Hmgu>	DMDD5255	MP:0000703	abnormal thymus morphology
Psph	MGI:97788	Psph<tm1a(EUCOMM)Hmgu>	DMDD5255	MP:0004269	abnormal optic cup morphology
Psph	MGI:97788	Psph<tm1a(EUCOMM)Hmgu>	DMDD5255	MP:0014021	heterochrony
Psph	MGI:97788	Psph<tm1a(EUCOMM)Hmgu>	DMDD5255	MP:0000897	abnormal midbrain morphology
Psph	MGI:97788	Psph<tm1a(EUCOMM)Hmgu>	DMDD5255	MP:0002199	abnormal brain commissure morphology
Psph	MGI:97788	Psph<tm1a(EUCOMM)Hmgu>	DMDD5255	MP:0002243	abnormal vomeronasal organ morphology
Psph	MGI:97788	Psph<tm1a(EUCOMM)Hmgu>	DMDD5255	MP:0003451	absent olfactory bulb
Psph	MGI:97788	Psph<tm1a(EUCOMM)Hmgu>	DMDD5255	MP:0013849	absent abducens nerve
Psph	MGI:97788	Psph<tm1a(EUCOMM)Hmgu>	DMDD5255	MP:0013362	absent pineal gland
Psph	MGI:97788	Psph<tm1a(EUCOMM)Hmgu>	DMDD5255	MP:0008128	abnormal brain internal capsule morphology
Psph	MGI:97788	Psph<tm1a(EUCOMM)Hmgu>	DMDD5255	MP:0004666	absent stapedial artery
Psph	MGI:97788	Psph<tm1a(EUCOMM)Hmgu>	DMDD5255	MP:0004269	abnormal optic cup morphology
Psph	MGI:97788	Psph<tm1a(EUCOMM)Hmgu>	DMDD5255	MP:0013932	fragmented Meckel's cartilage
Psph	MGI:97788	Psph<tm1a(EUCOMM)Hmgu>	DMDD5255	MP:0000559	abnormal femur morphology
Psph	MGI:97788	Psph<tm1a(EUCOMM)Hmgu>	DMDD5255	MP:0013932	fragmented Meckel's cartilage
Psph	MGI:97788	Psph<tm1a(EUCOMM)Hmgu>	DMDD5255	MP:0002237	abnormal nasal cavity morphology
Psph	MGI:97788	Psph<tm1a(EUCOMM)Hmgu>	DMDD5255	MP:0013849	absent abducens nerve
Psph	MGI:97788	Psph<tm1a(EUCOMM)Hmgu>	DMDD5255	MP:0003686	abnormal eye muscle morphology
Psph	MGI:97788	Psph<tm1a(EUCOMM)Hmgu>	DMDD5255	MP:0003451	absent olfactory bulb
Psph	MGI:97788	Psph<tm1a(EUCOMM)Hmgu>	DMDD5255	MP:0004666	absent stapedial artery
Psph	MGI:97788	Psph<tm1a(EUCOMM)Hmgu>	DMDD5255	MP:0013833	absent olfactory nerve
Psph	MGI:97788	Psph<tm1a(EUCOMM)Hmgu>	DMDD5255	MP:0008128	abnormal brain internal capsule morphology
Psph	MGI:97788	Psph<tm1a(EUCOMM)Hmgu>	DMDD5255	MP:0014019	embryo cyst
Psph	MGI:97788	Psph<tm1a(EUCOMM)Hmgu>	DMDD5255	MP:0005157	holoprosencephaly
Psph	MGI:97788	Psph<tm1a(EUCOMM)Hmgu>	DMDD5255	MP:0014006	absent posterior communicating artery
Psph	MGI:97788	Psph<tm1a(EUCOMM)Hmgu>	DMDD5255	MP:0013996	abnormal vertebral artery origin
Psph	MGI:97788	Psph<tm1a(EUCOMM)Hmgu>	DMDD5255	MP:0014019	embryo cyst
Psph	MGI:97788	Psph<tm1a(EUCOMM)Hmgu>	DMDD5255	MP:0002243	abnormal vomeronasal organ morphology
Psph	MGI:97788	Psph<tm1a(EUCOMM)Hmgu>	DMDD5255	MP:0000618	small salivary gland
Psph	MGI:97788	Psph<tm1a(EUCOMM)Hmgu>	DMDD5255	MP:0002239	abnormal nasal septum morphology
Psph	MGI:97788	Psph<tm1a(EUCOMM)Hmgu>	DMDD5255	MP:0004613	fusion of vertebral arches
Psph	MGI:97788	Psph<tm1a(EUCOMM)Hmgu>	DMDD5255	MP:0010418	perimembraneous ventricular septal defect
Psph	MGI:97788	Psph<tm1a(EUCOMM)Hmgu>	DMDD5252	MP:0013967	abnormal infrahyoid muscle connection
Psph	MGI:97788	Psph<tm1a(EUCOMM)Hmgu>	DMDD5252	MP:0013932	fragmented Meckel's cartilage
Psph	MGI:97788	Psph<tm1a(EUCOMM)Hmgu>	DMDD5252	MP:0008129	absent brain internal capsule
Psph	MGI:97788	Psph<tm1a(EUCOMM)Hmgu>	DMDD5252	MP:0000632	abnormal pineal gland morphology
Psph	MGI:97788	Psph<tm1a(EUCOMM)Hmgu>	DMDD5252	MP:0005105	abnormal middle ear ossicle morphology
Psph	MGI:97788	Psph<tm1a(EUCOMM)Hmgu>	DMDD5252	MP:0002249	abnormal larynx morphology
Psph	MGI:97788	Psph<tm1a(EUCOMM)Hmgu>	DMDD5252	MP:0004268	abnormal optic stalk morphology
Psph	MGI:97788	Psph<tm1a(EUCOMM)Hmgu>	DMDD5252	MP:0003078	aphakia
Psph	MGI:97788	Psph<tm1a(EUCOMM)Hmgu>	DMDD5252	MP:0010420	muscular ventricular septal defect
Psph	MGI:97788	Psph<tm1a(EUCOMM)Hmgu>	DMDD5252	MP:0013850	absent posterior commissure
Psph	MGI:97788	Psph<tm1a(EUCOMM)Hmgu>	DMDD5252	MP:0000284	double outlet right ventricle
Psph	MGI:97788	Psph<tm1a(EUCOMM)Hmgu>	DMDD5252	MP:0004666	absent stapedial artery
Psph	MGI:97788	Psph<tm1a(EUCOMM)Hmgu>	DMDD5252	MP:0008129	absent brain internal capsule
Psph	MGI:97788	Psph<tm1a(EUCOMM)Hmgu>	DMDD5252	MP:0005157	holoprosencephaly
Psph	MGI:97788	Psph<tm1a(EUCOMM)Hmgu>	DMDD5252	MP:0013929	absent eye muscles
Psph	MGI:97788	Psph<tm1a(EUCOMM)Hmgu>	DMDD5252	MP:0013967	abnormal infrahyoid muscle connection
Psph	MGI:97788	Psph<tm1a(EUCOMM)Hmgu>	DMDD5252	MP:0004539	absent maxilla
Psph	MGI:97788	Psph<tm1a(EUCOMM)Hmgu>	DMDD5252	MP:0013926	absent neurohypophysis
Psph	MGI:97788	Psph<tm1a(EUCOMM)Hmgu>	DMDD5252	MP:0004612	fusion of vertebral bodies
Psph	MGI:97788	Psph<tm1a(EUCOMM)Hmgu>	DMDD5252	MP:0000633	abnormal pituitary gland morphology
Psph	MGI:97788	Psph<tm1a(EUCOMM)Hmgu>	DMDD5252	MP:0010418	perimembraneous ventricular septal defect
Psph	MGI:97788	Psph<tm1a(EUCOMM)Hmgu>	DMDD5252	MP:0013936	abnormal thymus topology
Psph	MGI:97788	Psph<tm1a(EUCOMM)Hmgu>	DMDD5252	MP:0002237	abnormal nasal cavity morphology
Psph	MGI:97788	Psph<tm1a(EUCOMM)Hmgu>	DMDD5252	MP:0013932	fragmented Meckel's cartilage
Psph	MGI:97788	Psph<tm1a(EUCOMM)Hmgu>	DMDD5252	MP:0004269	abnormal optic cup morphology
Psph	MGI:97788	Psph<tm1a(EUCOMM)Hmgu>	DMDD5252	MP:0002237	abnormal nasal cavity morphology
Psph	MGI:97788	Psph<tm1a(EUCOMM)Hmgu>	DMDD5252	MP:0013836	abnormal hypoglossal nerve topology
Psph	MGI:97788	Psph<tm1a(EUCOMM)Hmgu>	DMDD5252	MP:0004666	absent stapedial artery
Psph	MGI:97788	Psph<tm1a(EUCOMM)Hmgu>	DMDD5252	MP:0004269	abnormal optic cup morphology
Psph	MGI:97788	Psph<tm1a(EUCOMM)Hmgu>	DMDD5252	MP:0004268	abnormal optic stalk morphology
Psph	MGI:97788	Psph<tm1a(EUCOMM)Hmgu>	DMDD5252	MP:0003686	abnormal eye muscle morphology
Psph	MGI:97788	Psph<tm1a(EUCOMM)Hmgu>	DMDD5252	MP:0004613	fusion of vertebral arches
Psph	MGI:97788	Psph<tm1a(EUCOMM)Hmgu>	DMDD5252	MP:0009707	absent external auditory canal
Psph	MGI:97788	Psph<tm1a(EUCOMM)Hmgu>	DMDD5252	MP:0008923	thoracoschisis
Psph	MGI:97788	Psph<tm1a(EUCOMM)Hmgu>	DMDD5252	MP:0013836	abnormal hypoglossal nerve topology
Psph	MGI:97788	Psph<tm1a(EUCOMM)Hmgu>	DMDD5252	MP:0002858	abnormal posterior semicircular canal morphology
Psph	MGI:97788	Psph<tm1a(EUCOMM)Hmgu>	DMDD5252	MP:0009707	absent external auditory canal
Psph	MGI:97788	Psph<tm1a(EUCOMM)Hmgu>	DMDD5252	MP:0004539	absent maxilla
Psph	MGI:97788	Psph<tm1a(EUCOMM)Hmgu>	DMDD5252	MP:0002858	abnormal posterior semicircular canal morphology
Psph	MGI:97788	Psph<tm1a(EUCOMM)Hmgu>	DMDD5252	MP:0003451	absent olfactory bulb
Psph	MGI:97788	Psph<tm1a(EUCOMM)Hmgu>	DMDD5252	MP:0005105	abnormal middle ear ossicle morphology
Psph	MGI:97788	Psph<tm1a(EUCOMM)Hmgu>	DMDD5252	MP:0003078	aphakia
Psph	MGI:97788	Psph<tm1a(EUCOMM)Hmgu>	DMDD5252	MP:0009771	absent optic chiasm
Psph	MGI:97788	Psph<tm1a(EUCOMM)Hmgu>	DMDD5252	MP:0003451	absent olfactory bulb
Psph	MGI:97788	Psph<tm1a(EUCOMM)Hmgu>	DMDD5250	MP:0013994	abnormal parasellar internal carotid artery branch morphology
Psph	MGI:97788	Psph<tm1a(EUCOMM)Hmgu>	DMDD5250	MP:0002015	epithelioid cysts
Psph	MGI:97788	Psph<tm1a(EUCOMM)Hmgu>	DMDD5250	MP:0003451	absent olfactory bulb
Psph	MGI:97788	Psph<tm1a(EUCOMM)Hmgu>	DMDD5250	MP:0013933	short Meckel's cartilage
Psph	MGI:97788	Psph<tm1a(EUCOMM)Hmgu>	DMDD5250	MP:0004268	abnormal optic stalk morphology
Psph	MGI:97788	Psph<tm1a(EUCOMM)Hmgu>	DMDD5250	MP:0013980	abnormal pulmonary artery origin
Psph	MGI:97788	Psph<tm1a(EUCOMM)Hmgu>	DMDD5250	MP:0000618	small salivary gland
Psph	MGI:97788	Psph<tm1a(EUCOMM)Hmgu>	DMDD5250	MP:0002177	abnormal outer ear morphology
Psph	MGI:97788	Psph<tm1a(EUCOMM)Hmgu>	DMDD5250	MP:0013927	abnormal facial nerve topology
Psph	MGI:97788	Psph<tm1a(EUCOMM)Hmgu>	DMDD5250	MP:0014019	embryo cyst
Psph	MGI:97788	Psph<tm1a(EUCOMM)Hmgu>	DMDD5250	MP:0013988	absent portal vein segment
Psph	MGI:97788	Psph<tm1a(EUCOMM)Hmgu>	DMDD5250	MP:0000477	abnormal intestine morphology
Psph	MGI:97788	Psph<tm1a(EUCOMM)Hmgu>	DMDD5250	MP:0013927	abnormal facial nerve topology
Psph	MGI:97788	Psph<tm1a(EUCOMM)Hmgu>	DMDD5250	MP:0001064	absent trochlear nerve
Psph	MGI:97788	Psph<tm1a(EUCOMM)Hmgu>	DMDD5250	MP:0004164	abnormal neurohypophysis morphology
Psph	MGI:97788	Psph<tm1a(EUCOMM)Hmgu>	DMDD5250	MP:0003078	aphakia
Psph	MGI:97788	Psph<tm1a(EUCOMM)Hmgu>	DMDD5250	MP:0002237	abnormal nasal cavity morphology
Psph	MGI:97788	Psph<tm1a(EUCOMM)Hmgu>	DMDD5250	MP:0009688	abnormal spinal cord central canal morphology
Psph	MGI:97788	Psph<tm1a(EUCOMM)Hmgu>	DMDD5250	MP:0004269	abnormal optic cup morphology
Psph	MGI:97788	Psph<tm1a(EUCOMM)Hmgu>	DMDD5250	MP:0000559	abnormal femur morphology
Psph	MGI:97788	Psph<tm1a(EUCOMM)Hmgu>	DMDD5250	MP:0013859	abnormal vitelline vein connection
Psph	MGI:97788	Psph<tm1a(EUCOMM)Hmgu>	DMDD5250	MP:0013848	subcutaneous edema
Psph	MGI:97788	Psph<tm1a(EUCOMM)Hmgu>	DMDD5250	MP:0009707	absent external auditory canal
Psph	MGI:97788	Psph<tm1a(EUCOMM)Hmgu>	DMDD5250	MP:0013996	abnormal vertebral artery origin
Psph	MGI:97788	Psph<tm1a(EUCOMM)Hmgu>	DMDD5250	MP:0013994	abnormal parasellar internal carotid artery branch morphology
Psph	MGI:97788	Psph<tm1a(EUCOMM)Hmgu>	DMDD5250	MP:0004666	absent stapedial artery
Psph	MGI:97788	Psph<tm1a(EUCOMM)Hmgu>	DMDD5250	MP:0001064	absent trochlear nerve
Psph	MGI:97788	Psph<tm1a(EUCOMM)Hmgu>	DMDD5250	MP:0013849	absent abducens nerve
Psph	MGI:97788	Psph<tm1a(EUCOMM)Hmgu>	DMDD5250	MP:0000614	absent salivary gland
Psph	MGI:97788	Psph<tm1a(EUCOMM)Hmgu>	DMDD5250	MP:0004269	abnormal optic cup morphology
Psph	MGI:97788	Psph<tm1a(EUCOMM)Hmgu>	DMDD5250	MP:0005157	holoprosencephaly
Psph	MGI:97788	Psph<tm1a(EUCOMM)Hmgu>	DMDD5250	MP:0004613	fusion of vertebral arches
Psph	MGI:97788	Psph<tm1a(EUCOMM)Hmgu>	DMDD5250	MP:0000154	rib fusion
Psph	MGI:97788	Psph<tm1a(EUCOMM)Hmgu>	DMDD5250	MP:0005236	abnormal olfactory nerve morphology
Psph	MGI:97788	Psph<tm1a(EUCOMM)Hmgu>	DMDD5250	MP:0004509	abnormal pelvic girdle bone morphology
Psph	MGI:97788	Psph<tm1a(EUCOMM)Hmgu>	DMDD5250	MP:0003686	abnormal eye muscle morphology
Psph	MGI:97788	Psph<tm1a(EUCOMM)Hmgu>	DMDD5250	MP:0008128	abnormal brain internal capsule morphology
Psph	MGI:97788	Psph<tm1a(EUCOMM)Hmgu>	DMDD5250	MP:0000284	double outlet right ventricle
Psph	MGI:97788	Psph<tm1a(EUCOMM)Hmgu>	DMDD5250	MP:0008128	abnormal brain internal capsule morphology
Psph	MGI:97788	Psph<tm1a(EUCOMM)Hmgu>	DMDD5250	MP:0000692	small spleen
Psph	MGI:97788	Psph<tm1a(EUCOMM)Hmgu>	DMDD5250	MP:0002243	abnormal vomeronasal organ morphology
Psph	MGI:97788	Psph<tm1a(EUCOMM)Hmgu>	DMDD5250	MP:0013970	absent connection between subcutaneous lymph vessels and lymph sac
Psph	MGI:97788	Psph<tm1a(EUCOMM)Hmgu>	DMDD5250	MP:0002177	abnormal outer ear morphology
Psph	MGI:97788	Psph<tm1a(EUCOMM)Hmgu>	DMDD5250	MP:0009707	absent external auditory canal
Psph	MGI:97788	Psph<tm1a(EUCOMM)Hmgu>	DMDD5250	MP:0002239	abnormal nasal septum morphology
Psph	MGI:97788	Psph<tm1a(EUCOMM)Hmgu>	DMDD5250	MP:0000565	oligodactyly
Psph	MGI:97788	Psph<tm1a(EUCOMM)Hmgu>	DMDD5250	MP:0000705	athymia
Psph	MGI:97788	Psph<tm1a(EUCOMM)Hmgu>	DMDD5250	MP:0002199	abnormal brain commissure morphology
Psph	MGI:97788	Psph<tm1a(EUCOMM)Hmgu>	DMDD5250	MP:0004539	absent maxilla
Psph	MGI:97788	Psph<tm1a(EUCOMM)Hmgu>	DMDD5250	MP:0003451	absent olfactory bulb
Psph	MGI:97788	Psph<tm1a(EUCOMM)Hmgu>	DMDD5250	MP:0002237	abnormal nasal cavity morphology
Psph	MGI:97788	Psph<tm1a(EUCOMM)Hmgu>	DMDD5250	MP:0004666	absent stapedial artery
Psph	MGI:97788	Psph<tm1a(EUCOMM)Hmgu>	DMDD5250	MP:0004113	abnormal aortic arch morphology
Psph	MGI:97788	Psph<tm1a(EUCOMM)Hmgu>	DMDD5250	MP:0004268	abnormal optic stalk morphology
Psph	MGI:97788	Psph<tm1a(EUCOMM)Hmgu>	DMDD5250	MP:0005236	abnormal olfactory nerve morphology
Psph	MGI:97788	Psph<tm1a(EUCOMM)Hmgu>	DMDD5250	MP:0000559	abnormal femur morphology
Psph	MGI:97788	Psph<tm1a(EUCOMM)Hmgu>	DMDD5250	MP:0013849	absent abducens nerve
Psph	MGI:97788	Psph<tm1a(EUCOMM)Hmgu>	DMDD5250	MP:0010912	herniated liver
Psph	MGI:97788	Psph<tm1a(EUCOMM)Hmgu>	DMDD5250	MP:0000632	abnormal pineal gland morphology
Psph	MGI:97788	Psph<tm1a(EUCOMM)Hmgu>	DMDD5250	MP:0014022	abnormal duodenum topology
Psph	MGI:97788	Psph<tm1a(EUCOMM)Hmgu>	DMDD5250	MP:0003078	aphakia
Psph	MGI:97788	Psph<tm1a(EUCOMM)Hmgu>	DMDD5250	MP:0002633	persistent truncus arteriosis
Psph	MGI:97788	Psph<tm1a(EUCOMM)Hmgu>	DMDD5250	MP:0003686	abnormal eye muscle morphology
Psph	MGI:97788	Psph<tm1a(EUCOMM)Hmgu>	DMDD5250	MP:0004613	fusion of vertebral arches
Psph	MGI:97788	Psph<tm1a(EUCOMM)Hmgu>	DMDD5250	MP:0004163	abnormal adenohypophysis morphology
Psph	MGI:97788	Psph<tm1a(EUCOMM)Hmgu>	DMDD5250	MP:0000282	abnormal interatrial septum morphology
Psph	MGI:97788	Psph<tm1a(EUCOMM)Hmgu>	DMDD5250	MP:0002428	abnormal semicircular canal morphology
Psph	MGI:97788	Psph<tm1a(EUCOMM)Hmgu>	DMDD5250	MP:0002243	abnormal vomeronasal organ morphology
Psph	MGI:97788	Psph<tm1a(EUCOMM)Hmgu>	DMDD5250	MP:0004509	abnormal pelvic girdle bone morphology
Psph	MGI:97788	Psph<tm1a(EUCOMM)Hmgu>	DMDD5250	MP:0002428	abnormal semicircular canal morphology
Psph	MGI:97788	Psph<tm1a(EUCOMM)Hmgu>	DMDD5250	MP:0000154	rib fusion
Psph	MGI:97788	Psph<tm1a(EUCOMM)Hmgu>	DMDD5249	MP:0013932	fragmented Meckel's cartilage
Psph	MGI:97788	Psph<tm1a(EUCOMM)Hmgu>	DMDD5249	MP:0002237	abnormal nasal cavity morphology
Psph	MGI:97788	Psph<tm1a(EUCOMM)Hmgu>	DMDD5249	MP:0013994	abnormal parasellar internal carotid artery branch morphology
Psph	MGI:97788	Psph<tm1a(EUCOMM)Hmgu>	DMDD5249	MP:0013859	abnormal vitelline vein connection
Psph	MGI:97788	Psph<tm1a(EUCOMM)Hmgu>	DMDD5249	MP:0013950	abnormal dorsal root ganglion topology
Psph	MGI:97788	Psph<tm1a(EUCOMM)Hmgu>	DMDD5249	MP:0001303	abnormal lens morphology
Psph	MGI:97788	Psph<tm1a(EUCOMM)Hmgu>	DMDD5249	MP:0004613	fusion of vertebral arches
Psph	MGI:97788	Psph<tm1a(EUCOMM)Hmgu>	DMDD5249	MP:0013833	absent olfactory nerve
Psph	MGI:97788	Psph<tm1a(EUCOMM)Hmgu>	DMDD5249	MP:0004539	absent maxilla
Psph	MGI:97788	Psph<tm1a(EUCOMM)Hmgu>	DMDD5249	MP:0000703	abnormal thymus morphology
Psph	MGI:97788	Psph<tm1a(EUCOMM)Hmgu>	DMDD5249	MP:0002237	abnormal nasal cavity morphology
Psph	MGI:97788	Psph<tm1a(EUCOMM)Hmgu>	DMDD5249	MP:0000692	small spleen
Psph	MGI:97788	Psph<tm1a(EUCOMM)Hmgu>	DMDD5249	MP:0000141	abnormal vertebral body morphology
Psph	MGI:97788	Psph<tm1a(EUCOMM)Hmgu>	DMDD5249	MP:0013875	trigeminal neuroma
Psph	MGI:97788	Psph<tm1a(EUCOMM)Hmgu>	DMDD5249	MP:0003686	abnormal eye muscle morphology
Psph	MGI:97788	Psph<tm1a(EUCOMM)Hmgu>	DMDD5249	MP:0000703	abnormal thymus morphology
Psph	MGI:97788	Psph<tm1a(EUCOMM)Hmgu>	DMDD5249	MP:0014009	anastomosis between middle cerebral arteries
Psph	MGI:97788	Psph<tm1a(EUCOMM)Hmgu>	DMDD5249	MP:0004613	fusion of vertebral arches
Psph	MGI:97788	Psph<tm1a(EUCOMM)Hmgu>	DMDD5249	MP:0003686	abnormal eye muscle morphology
Psph	MGI:97788	Psph<tm1a(EUCOMM)Hmgu>	DMDD5249	MP:0013848	subcutaneous edema
Psph	MGI:97788	Psph<tm1a(EUCOMM)Hmgu>	DMDD5249	MP:0013595	absent vomeronasal organ
Psph	MGI:97788	Psph<tm1a(EUCOMM)Hmgu>	DMDD5249	MP:0000559	abnormal femur morphology
Psph	MGI:97788	Psph<tm1a(EUCOMM)Hmgu>	DMDD5249	MP:0002858	abnormal posterior semicircular canal morphology
Psph	MGI:97788	Psph<tm1a(EUCOMM)Hmgu>	DMDD5249	MP:0004666	absent stapedial artery
Psph	MGI:97788	Psph<tm1a(EUCOMM)Hmgu>	DMDD5249	MP:0001303	abnormal lens morphology
Psph	MGI:97788	Psph<tm1a(EUCOMM)Hmgu>	DMDD5249	MP:0014021	heterochrony
Psph	MGI:97788	Psph<tm1a(EUCOMM)Hmgu>	DMDD5249	MP:0013878	abnormal ductus venosus valve topology
Psph	MGI:97788	Psph<tm1a(EUCOMM)Hmgu>	DMDD5249	MP:0000559	abnormal femur morphology
Psph	MGI:97788	Psph<tm1a(EUCOMM)Hmgu>	DMDD5249	MP:0004666	absent stapedial artery
Psph	MGI:97788	Psph<tm1a(EUCOMM)Hmgu>	DMDD5249	MP:0006033	abnormal external auditory canal morphology
Psph	MGI:97788	Psph<tm1a(EUCOMM)Hmgu>	DMDD5249	MP:0000613	abnormal salivary gland morphology
Psph	MGI:97788	Psph<tm1a(EUCOMM)Hmgu>	DMDD5249	MP:0013833	absent olfactory nerve
Psph	MGI:97788	Psph<tm1a(EUCOMM)Hmgu>	DMDD5249	MP:0004269	abnormal optic cup morphology
Psph	MGI:97788	Psph<tm1a(EUCOMM)Hmgu>	DMDD5249	MP:0013849	absent abducens nerve
Psph	MGI:97788	Psph<tm1a(EUCOMM)Hmgu>	DMDD5249	MP:0013849	absent abducens nerve
Psph	MGI:97788	Psph<tm1a(EUCOMM)Hmgu>	DMDD5249	MP:0004268	abnormal optic stalk morphology
Psph	MGI:97788	Psph<tm1a(EUCOMM)Hmgu>	DMDD5249	MP:0004269	abnormal optic cup morphology
Psph	MGI:97788	Psph<tm1a(EUCOMM)Hmgu>	DMDD5249	MP:0000783	abnormal forebrain morphology
Psph	MGI:97788	Psph<tm1a(EUCOMM)Hmgu>	DMDD5249	MP:0013362	absent pineal gland
Psph	MGI:97788	Psph<tm1a(EUCOMM)Hmgu>	DMDD5249	MP:0013932	fragmented Meckel's cartilage
Psph	MGI:97788	Psph<tm1a(EUCOMM)Hmgu>	DMDD5249	MP:0000284	double outlet right ventricle
Psph	MGI:97788	Psph<tm1a(EUCOMM)Hmgu>	DMDD5249	MP:0004268	abnormal optic stalk morphology
Psph	MGI:97788	Psph<tm1a(EUCOMM)Hmgu>	DMDD5249	MP:0000703	abnormal thymus morphology
Psph	MGI:97788	Psph<tm1a(EUCOMM)Hmgu>	DMDD5249	MP:0000897	abnormal midbrain morphology
Psph	MGI:97788	Psph<tm1a(EUCOMM)Hmgu>	DMDD5249	MP:0013980	abnormal pulmonary artery origin
Psph	MGI:97788	Psph<tm1a(EUCOMM)Hmgu>	DMDD5249	MP:0013994	abnormal parasellar internal carotid artery branch morphology
Psph	MGI:97788	Psph<tm1a(EUCOMM)Hmgu>	DMDD5249	MP:0013935	basal brain tissue herniation
Psph	MGI:97788	Psph<tm1a(EUCOMM)Hmgu>	DMDD5249	MP:0006033	abnormal external auditory canal morphology
Psph	MGI:97788	Psph<tm1a(EUCOMM)Hmgu>	DMDD5249	MP:0000452	abnormal mouth morphology
Psph	MGI:97788	Psph<tm1a(EUCOMM)Hmgu>	DMDD5249	MP:0002243	abnormal vomeronasal organ morphology
Psph	MGI:97788	Psph<tm1a(EUCOMM)Hmgu>	DMDD5249	MP:0013875	trigeminal neuroma
Psph	MGI:97788	Psph<tm1a(EUCOMM)Hmgu>	DMDD5249	MP:0000841	abnormal hindbrain morphology
Psph	MGI:97788	Psph<tm1a(EUCOMM)Hmgu>	DMDD5249	MP:0004163	abnormal adenohypophysis morphology
Psph	MGI:97788	Psph<tm1a(EUCOMM)Hmgu>	DMDD5249	MP:0013855	absent celiac artery
Psph	MGI:97788	Psph<tm1a(EUCOMM)Hmgu>	DMDD5249	MP:0000480	increased rib number
Psph	MGI:97788	Psph<tm1a(EUCOMM)Hmgu>	DMDD5249	MP:0010912	herniated liver
Psph	MGI:97788	Psph<tm1a(EUCOMM)Hmgu>	DMDD5249	MP:0009905	absent tongue
Psph	MGI:97788	Psph<tm1a(EUCOMM)Hmgu>	DMDD5249	MP:0002858	abnormal posterior semicircular canal morphology
Psph	MGI:97788	Psph<tm1a(EUCOMM)Hmgu>	DMDD5248	MP:0013842	ductus venosus stenosis
Psph	MGI:97788	Psph<tm1a(EUCOMM)Hmgu>	DMDD5245	MP:0002928	abnormal bile duct morphology
Psph	MGI:97788	Psph<tm1a(EUCOMM)Hmgu>	DMDD5245	MP:0013842	ductus venosus stenosis
Psph	MGI:97788	Psph<tm1a(EUCOMM)Hmgu>	DMDD5244	MP:0013835	absent hypoglossal nerve
Psph	MGI:97788	Psph<tm1a(EUCOMM)Hmgu>	DMDD5244	MP:0000783	abnormal forebrain morphology
Psph	MGI:97788	Psph<tm1a(EUCOMM)Hmgu>	DMDD5244	MP:0005105	abnormal middle ear ossicle morphology
Psph	MGI:97788	Psph<tm1a(EUCOMM)Hmgu>	DMDD5244	MP:0000841	abnormal hindbrain morphology
Psph	MGI:97788	Psph<tm1a(EUCOMM)Hmgu>	DMDD5244	MP:0009725	absent lens vesicle
Psph	MGI:97788	Psph<tm1a(EUCOMM)Hmgu>	DMDD5244	MP:0000613	abnormal salivary gland morphology
Psph	MGI:97788	Psph<tm1a(EUCOMM)Hmgu>	DMDD5244	MP:0013948	intraembryonal intestine elongation
Psph	MGI:97788	Psph<tm1a(EUCOMM)Hmgu>	DMDD5244	MP:0000559	abnormal femur morphology
Psph	MGI:97788	Psph<tm1a(EUCOMM)Hmgu>	DMDD5244	MP:0000819	abnormal olfactory bulb morphology
Psph	MGI:97788	Psph<tm1a(EUCOMM)Hmgu>	DMDD5244	MP:0008128	abnormal brain internal capsule morphology
Psph	MGI:97788	Psph<tm1a(EUCOMM)Hmgu>	DMDD5244	MP:0004269	abnormal optic cup morphology
Psph	MGI:97788	Psph<tm1a(EUCOMM)Hmgu>	DMDD5244	MP:0002237	abnormal nasal cavity morphology
Psph	MGI:97788	Psph<tm1a(EUCOMM)Hmgu>	DMDD5244	MP:0002989	small kidney
Psph	MGI:97788	Psph<tm1a(EUCOMM)Hmgu>	DMDD5244	MP:0000841	abnormal hindbrain morphology
Psph	MGI:97788	Psph<tm1a(EUCOMM)Hmgu>	DMDD5244	MP:0013936	abnormal thymus topology
Psph	MGI:97788	Psph<tm1a(EUCOMM)Hmgu>	DMDD5244	MP:0013859	abnormal vitelline vein connection
Psph	MGI:97788	Psph<tm1a(EUCOMM)Hmgu>	DMDD5244	MP:0004268	abnormal optic stalk morphology
Psph	MGI:97788	Psph<tm1a(EUCOMM)Hmgu>	DMDD5244	MP:0000633	abnormal pituitary gland morphology
Psph	MGI:97788	Psph<tm1a(EUCOMM)Hmgu>	DMDD5244	MP:0001015	small superior cervical ganglion
Psph	MGI:97788	Psph<tm1a(EUCOMM)Hmgu>	DMDD5244	MP:0005105	abnormal middle ear ossicle morphology
Psph	MGI:97788	Psph<tm1a(EUCOMM)Hmgu>	DMDD5244	MP:0013848	subcutaneous edema
Psph	MGI:97788	Psph<tm1a(EUCOMM)Hmgu>	DMDD5244	MP:0008128	abnormal brain internal capsule morphology
Psph	MGI:97788	Psph<tm1a(EUCOMM)Hmgu>	DMDD5244	MP:0002859	abnormal inner ear canal fusion
Psph	MGI:97788	Psph<tm1a(EUCOMM)Hmgu>	DMDD5244	MP:0000820	abnormal choroid plexus morphology
Psph	MGI:97788	Psph<tm1a(EUCOMM)Hmgu>	DMDD5244	MP:0003686	abnormal eye muscle morphology
Psph	MGI:97788	Psph<tm1a(EUCOMM)Hmgu>	DMDD5244	MP:0009725	absent lens vesicle
Psph	MGI:97788	Psph<tm1a(EUCOMM)Hmgu>	DMDD5244	MP:0000694	spleen hypoplasia
Psph	MGI:97788	Psph<tm1a(EUCOMM)Hmgu>	DMDD5244	MP:0002989	small kidney
Psph	MGI:97788	Psph<tm1a(EUCOMM)Hmgu>	DMDD5244	MP:0000613	abnormal salivary gland morphology
Psph	MGI:97788	Psph<tm1a(EUCOMM)Hmgu>	DMDD5244	MP:0000897	abnormal midbrain morphology
Psph	MGI:97788	Psph<tm1a(EUCOMM)Hmgu>	DMDD5244	MP:0004666	absent stapedial artery
Psph	MGI:97788	Psph<tm1a(EUCOMM)Hmgu>	DMDD5244	MP:0002237	abnormal nasal cavity morphology
Psph	MGI:97788	Psph<tm1a(EUCOMM)Hmgu>	DMDD5244	MP:0014021	heterochrony
Psph	MGI:97788	Psph<tm1a(EUCOMM)Hmgu>	DMDD5244	MP:0000559	abnormal femur morphology
Psph	MGI:97788	Psph<tm1a(EUCOMM)Hmgu>	DMDD5244	MP:0013936	abnormal thymus topology
Psph	MGI:97788	Psph<tm1a(EUCOMM)Hmgu>	DMDD5244	MP:0004268	abnormal optic stalk morphology
Psph	MGI:97788	Psph<tm1a(EUCOMM)Hmgu>	DMDD5244	MP:0000819	abnormal olfactory bulb morphology
Psph	MGI:97788	Psph<tm1a(EUCOMM)Hmgu>	DMDD5244	MP:0001015	small superior cervical ganglion
Psph	MGI:97788	Psph<tm1a(EUCOMM)Hmgu>	DMDD5244	MP:0002243	abnormal vomeronasal organ morphology
Psph	MGI:97788	Psph<tm1a(EUCOMM)Hmgu>	DMDD5244	MP:0004666	absent stapedial artery
Psph	MGI:97788	Psph<tm1a(EUCOMM)Hmgu>	DMDD5244	MP:0006254	thin cerebral cortex
Psph	MGI:97788	Psph<tm1a(EUCOMM)Hmgu>	DMDD5244	MP:0002859	abnormal inner ear canal fusion
Psph	MGI:97788	Psph<tm1a(EUCOMM)Hmgu>	DMDD5244	MP:0002199	abnormal brain commissure morphology
Psph	MGI:97788	Psph<tm1a(EUCOMM)Hmgu>	DMDD5244	MP:0003686	abnormal eye muscle morphology
Psph	MGI:97788	Psph<tm1a(EUCOMM)Hmgu>	DMDD5244	MP:0004269	abnormal optic cup morphology
Psph	MGI:97788	Psph<tm1a(EUCOMM)Hmgu>	DMDD5244	MP:0013362	absent pineal gland
Psph	MGI:97788	Psph<tm1a(EUCOMM)Hmgu>	DMDD5244	MP:0013840	absent segment of posterior cerebral artery
Psph	MGI:97788	Psph<tm1a(EUCOMM)Hmgu>	DMDD5244	MP:0002243	abnormal vomeronasal organ morphology
Psph	MGI:97788	Psph<tm1a(EUCOMM)Hmgu>	DMDD5244	MP:0000694	spleen hypoplasia
Psph	MGI:97788	Psph<tm1a(EUCOMM)Hmgu>	DMDD5243	MP:0013855	absent celiac artery
Psph	MGI:97788	Psph<tm1a(EUCOMM)Hmgu>	DMDD5243	MP:0002858	abnormal posterior semicircular canal morphology
Psph	MGI:97788	Psph<tm1a(EUCOMM)Hmgu>	DMDD5243	MP:0004268	abnormal optic stalk morphology
Psph	MGI:97788	Psph<tm1a(EUCOMM)Hmgu>	DMDD5243	MP:0002239	abnormal nasal septum morphology
Psph	MGI:97788	Psph<tm1a(EUCOMM)Hmgu>	DMDD5243	MP:0003686	abnormal eye muscle morphology
Psph	MGI:97788	Psph<tm1a(EUCOMM)Hmgu>	DMDD5243	MP:0002237	abnormal nasal cavity morphology
Psph	MGI:97788	Psph<tm1a(EUCOMM)Hmgu>	DMDD5243	MP:0000141	abnormal vertebral body morphology
Psph	MGI:97788	Psph<tm1a(EUCOMM)Hmgu>	DMDD5243	MP:0000559	abnormal femur morphology
Psph	MGI:97788	Psph<tm1a(EUCOMM)Hmgu>	DMDD5243	MP:0000783	abnormal forebrain morphology
Psph	MGI:97788	Psph<tm1a(EUCOMM)Hmgu>	DMDD5243	MP:0008128	abnormal brain internal capsule morphology
Psph	MGI:97788	Psph<tm1a(EUCOMM)Hmgu>	DMDD5243	MP:0014000	anastomosis between internal carotid artery and basilar artery
Psph	MGI:97788	Psph<tm1a(EUCOMM)Hmgu>	DMDD5243	MP:0006033	abnormal external auditory canal morphology
Psph	MGI:97788	Psph<tm1a(EUCOMM)Hmgu>	DMDD5243	MP:0000819	abnormal olfactory bulb morphology
Psph	MGI:97788	Psph<tm1a(EUCOMM)Hmgu>	DMDD5243	MP:0002989	small kidney
Psph	MGI:97788	Psph<tm1a(EUCOMM)Hmgu>	DMDD5243	MP:0013833	absent olfactory nerve
Psph	MGI:97788	Psph<tm1a(EUCOMM)Hmgu>	DMDD5243	MP:0002243	abnormal vomeronasal organ morphology
Psph	MGI:97788	Psph<tm1a(EUCOMM)Hmgu>	DMDD5243	MP:0004539	absent maxilla
Psph	MGI:97788	Psph<tm1a(EUCOMM)Hmgu>	DMDD5243	MP:0013848	subcutaneous edema
Psph	MGI:97788	Psph<tm1a(EUCOMM)Hmgu>	DMDD5243	MP:0004666	absent stapedial artery
Psph	MGI:97788	Psph<tm1a(EUCOMM)Hmgu>	DMDD5243	MP:0004269	abnormal optic cup morphology
Psph	MGI:97788	Psph<tm1a(EUCOMM)Hmgu>	DMDD5243	MP:0004666	absent stapedial artery
Psph	MGI:97788	Psph<tm1a(EUCOMM)Hmgu>	DMDD5243	MP:0006033	abnormal external auditory canal morphology
Psph	MGI:97788	Psph<tm1a(EUCOMM)Hmgu>	DMDD5243	MP:0000480	increased rib number
Psph	MGI:97788	Psph<tm1a(EUCOMM)Hmgu>	DMDD5243	MP:0013835	absent hypoglossal nerve
Psph	MGI:97788	Psph<tm1a(EUCOMM)Hmgu>	DMDD5243	MP:0006063	abnormal inferior vena cava morphology
Psph	MGI:97788	Psph<tm1a(EUCOMM)Hmgu>	DMDD5243	MP:0013980	abnormal pulmonary artery origin
Psph	MGI:97788	Psph<tm1a(EUCOMM)Hmgu>	DMDD5243	MP:0000819	abnormal olfactory bulb morphology
Psph	MGI:97788	Psph<tm1a(EUCOMM)Hmgu>	DMDD5243	MP:0013971	blood in lymph vessels
Psph	MGI:97788	Psph<tm1a(EUCOMM)Hmgu>	DMDD5243	MP:0014021	heterochrony
Psph	MGI:97788	Psph<tm1a(EUCOMM)Hmgu>	DMDD5243	MP:0013932	fragmented Meckel's cartilage
Psph	MGI:97788	Psph<tm1a(EUCOMM)Hmgu>	DMDD5243	MP:0004269	abnormal optic cup morphology
Psph	MGI:97788	Psph<tm1a(EUCOMM)Hmgu>	DMDD5243	MP:0000694	spleen hypoplasia
Psph	MGI:97788	Psph<tm1a(EUCOMM)Hmgu>	DMDD5243	MP:0004613	fusion of vertebral arches
Psph	MGI:97788	Psph<tm1a(EUCOMM)Hmgu>	DMDD5243	MP:0000841	abnormal hindbrain morphology
Psph	MGI:97788	Psph<tm1a(EUCOMM)Hmgu>	DMDD5243	MP:0005157	holoprosencephaly
Psph	MGI:97788	Psph<tm1a(EUCOMM)Hmgu>	DMDD5243	MP:0008128	abnormal brain internal capsule morphology
Psph	MGI:97788	Psph<tm1a(EUCOMM)Hmgu>	DMDD5243	MP:0013362	absent pineal gland
Psph	MGI:97788	Psph<tm1a(EUCOMM)Hmgu>	DMDD5243	MP:0004268	abnormal optic stalk morphology
Psph	MGI:97788	Psph<tm1a(EUCOMM)Hmgu>	DMDD5243	MP:0002858	abnormal posterior semicircular canal morphology
Psph	MGI:97788	Psph<tm1a(EUCOMM)Hmgu>	DMDD5243	MP:0002237	abnormal nasal cavity morphology
Psph	MGI:97788	Psph<tm1a(EUCOMM)Hmgu>	DMDD5243	MP:0000559	abnormal femur morphology
Psph	MGI:97788	Psph<tm1a(EUCOMM)Hmgu>	DMDD5243	MP:0013994	abnormal parasellar internal carotid artery branch morphology
Psph	MGI:97788	Psph<tm1a(EUCOMM)Hmgu>	DMDD5243	MP:0002989	small kidney
Psph	MGI:97788	Psph<tm1a(EUCOMM)Hmgu>	DMDD5243	MP:0001303	abnormal lens morphology
Psph	MGI:97788	Psph<tm1a(EUCOMM)Hmgu>	DMDD5243	MP:0000681	abnormal thyroid gland morphology
Psph	MGI:97788	Psph<tm1a(EUCOMM)Hmgu>	DMDD5243	MP:0000480	increased rib number
Psph	MGI:97788	Psph<tm1a(EUCOMM)Hmgu>	DMDD5243	MP:0002243	abnormal vomeronasal organ morphology
Psph	MGI:97788	Psph<tm1a(EUCOMM)Hmgu>	DMDD5243	MP:0000284	double outlet right ventricle
Psph	MGI:97788	Psph<tm1a(EUCOMM)Hmgu>	DMDD5243	MP:0004163	abnormal adenohypophysis morphology
Psph	MGI:97788	Psph<tm1a(EUCOMM)Hmgu>	DMDD5243	MP:0001303	abnormal lens morphology
Psph	MGI:97788	Psph<tm1a(EUCOMM)Hmgu>	DMDD5243	MP:0004613	fusion of vertebral arches
Psph	MGI:97788	Psph<tm1a(EUCOMM)Hmgu>	DMDD5243	MP:0003827	abnormal Wolffian duct morphology
Psph	MGI:97788	Psph<tm1a(EUCOMM)Hmgu>	DMDD5243	MP:0013932	fragmented Meckel's cartilage
Psph	MGI:97788	Psph<tm1a(EUCOMM)Hmgu>	DMDD5243	MP:0013994	abnormal parasellar internal carotid artery branch morphology
Psph	MGI:97788	Psph<tm1a(EUCOMM)Hmgu>	DMDD5243	MP:0003686	abnormal eye muscle morphology
Psph	MGI:97788	Psph<tm1a(EUCOMM)Hmgu>	DMDD5243	MP:0013859	abnormal vitelline vein connection
Psph	MGI:97788	Psph<tm1a(EUCOMM)Hmgu>	DMDD5243	MP:0009904	tongue hypoplasia
Pth1r	MGI:97801	Pth1r<tm1a(EUCOMM)Hmgu>	DMDD5082	MP:0001303	abnormal lens morphology
Pth1r	MGI:97801	Pth1r<tm1a(EUCOMM)Hmgu>	DMDD5082	MP:0002947	increased hemangioma incidence
Pth1r	MGI:97801	Pth1r<tm1a(EUCOMM)Hmgu>	DMDD5082	MP:0013877	abnormal ductus venosus valve morphology
[truncated: 940 more rows]
