# Supplementary material for: Highly variable penetrance of abnormal phenotypes in embryonic lethal knockout mice
Source: Wellcome Open Res. 2017 Feb 27;1:1. Originally published 2016 Nov 15. [Version 2] doi: 10.12688/wellcomeopenres.9899.2 (PMC5159622; doi:10.12688/wellcomeopenres.9899.2)
Supplement: Supplementary file 10 [file wellcomeopenres-1-11724-s0009.tgz]

Archive with 1 entries (1 files):
- 031f9326-a36c-4b92-91ad-4046bc6067aa.xlsx
