# Supplementary material for: Highly variable penetrance of abnormal phenotypes in embryonic lethal knockout mice
Source: Wellcome Open Res. 2017 Feb 27;1:1. Originally published 2016 Nov 15. [Version 2] doi: 10.12688/wellcomeopenres.9899.2 (PMC5159622; doi:10.12688/wellcomeopenres.9899.2)
Supplement: Supplementary file 10 [file wellcomeopenres-1-11724-s0009.tgz › 031f9326-a36c-4b92-91ad-4046bc6067aa.xlsx]

## Sheet: sheet1
gene symbol	MGI ID	allele symbol	DMDD ID	MGI term ID	MGI term
1700067K01Rik	MGI:1920703	1700067K01Rik<tm2a(KOMP)Wtsi>	DMDD5186	MP:0002169	no abnormal phenotype detected
1700067K01Rik	MGI:1920703	1700067K01Rik<tm2a(KOMP)Wtsi>	DMDD5181	MP:0002169	no abnormal phenotype detected
4933434E20Rik	MGI:1914027	4933434E20Rik<tm1a(EUCOMM)Wtsi>	DMDD5410	MP:0003586	dilated ureter
4933434E20Rik	MGI:1914027	4933434E20Rik<tm1a(EUCOMM)Wtsi>	DMDD5408	MP:0002169	no abnormal phenotype detected
4933434E20Rik	MGI:1914027	4933434E20Rik<tm1a(EUCOMM)Wtsi>	DMDD5406	MP:0002169	no abnormal phenotype detected
Adamts3	MGI:3045353	Adamts3<tm1b(KOMP)Wtsi>	DMDD5904	MP:0000783	abnormal forebrain morphology
Adamts3	MGI:3045353	Adamts3<tm1b(KOMP)Wtsi>	DMDD5904	MP:0013851	abnormal Wolffian duct topology
Adamts3	MGI:3045353	Adamts3<tm1b(KOMP)Wtsi>	DMDD5904	MP:0013852	abnormal Mullerian duct topology
Adamts3	MGI:3045353	Adamts3<tm1b(KOMP)Wtsi>	DMDD5904	MP:0011493	double ureter
Adamts3	MGI:3045353	Adamts3<tm1b(KOMP)Wtsi>	DMDD5904	MP:0011803	double kidney pelvis
Adamts3	MGI:3045353	Adamts3<tm1b(KOMP)Wtsi>	DMDD5903	MP:0002169	no abnormal phenotype detected
Adamts3	MGI:3045353	Adamts3<tm1b(KOMP)Wtsi>	DMDD5843	MP:0013840	absent segment of posterior cerebral artery
Adcy9	MGI:108450	Adcy9<tm1b(EUCOMM)Wtsi>	DMDD5769	MP:0013971	blood in lymph vessels
Adcy9	MGI:108450	Adcy9<tm1b(EUCOMM)Wtsi>	DMDD5744	MP:0003826	abnormal Mullerian duct morphology
Adcy9	MGI:108450	Adcy9<tm1b(EUCOMM)Wtsi>	DMDD5744	MP:0013835	absent hypoglossal nerve
Adcy9	MGI:108450	Adcy9<tm1b(EUCOMM)Wtsi>	DMDD5703	MP:0002169	no abnormal phenotype detected
Anks6	MGI:1922941	Anks6<tm1b(KOMP)Wtsi>	DMDD5389	MP:0002169	no abnormal phenotype detected
Anks6	MGI:1922941	Anks6<tm1b(KOMP)Wtsi>	DMDD5380	MP:0002169	no abnormal phenotype detected
Anks6	MGI:1922941	Anks6<tm1b(KOMP)Wtsi>	DMDD5376	MP:0002169	no abnormal phenotype detected
Atp11a	MGI:1354735	Atp11a<tm1a(KOMP)Wtsi>	DMDD4707	MP:0002169	no abnormal phenotype detected
Atp11a	MGI:1354735	Atp11a<tm1a(KOMP)Wtsi>	DMDD4701	MP:0000783	abnormal forebrain morphology
Brd2	MGI:99495	Brd2<em2Wtsi>	DMDD6056	MP:0002169	no abnormal phenotype detected
Brd2	MGI:99495	Brd2<em2Wtsi>	DMDD6053	MP:0002169	no abnormal phenotype detected
Brd2	MGI:99495	Brd2<em2Wtsi>	DMDD6052	MP:0010530	cerebral arteriovenous malformation
Camsap3	MGI:1916947	Camsap3<tm1a(EUCOMM)Wtsi>	DMDD5991	MP:0002169	no abnormal phenotype detected
Camsap3	MGI:1916947	Camsap3<tm1a(EUCOMM)Wtsi>	DMDD5969	MP:0002169	no abnormal phenotype detected
Camsap3	MGI:1916947	Camsap3<tm1a(EUCOMM)Wtsi>	DMDD5965	MP:0014003	additional anastomosis between intracranial vertebral arteries
Celf4	MGI:1932407	Celf4<tm1a(EUCOMM)Wtsi>	DMDD5361	MP:0002169	no abnormal phenotype detected
Celf4	MGI:1932407	Celf4<tm1a(EUCOMM)Wtsi>	DMDD5360	MP:0013971	blood in lymph vessels
Celf4	MGI:1932407	Celf4<tm1a(EUCOMM)Wtsi>	DMDD5360	MP:0011493	double ureter
Celf4	MGI:1932407	Celf4<tm1a(EUCOMM)Wtsi>	DMDD5357	MP:0002169	no abnormal phenotype detected
Chst11	MGI:1927166	Chst11<tm1a(KOMP)Wtsi>	DMDD5174	MP:0013876	absent ductus venosus valve
Chst11	MGI:1927166	Chst11<tm1a(KOMP)Wtsi>	DMDD5174	MP:0014021	heterochrony
Chst11	MGI:1927166	Chst11<tm1a(KOMP)Wtsi>	DMDD5174	MP:0011683	dual inferior vena cava
Chst11	MGI:1927166	Chst11<tm1a(KOMP)Wtsi>	DMDD5174	MP:0013853	abnormal hepatic portal vein formation
Chst11	MGI:1927166	Chst11<tm1a(KOMP)Wtsi>	DMDD5172	MP:0000559	abnormal femur morphology
Chst11	MGI:1927166	Chst11<tm1a(KOMP)Wtsi>	DMDD5172	MP:0000559	abnormal femur morphology
Chst11	MGI:1927166	Chst11<tm1a(KOMP)Wtsi>	DMDD5172	MP:0013852	abnormal Mullerian duct topology
Chtop	MGI:1913761	Chtop<tm1a(EUCOMM)Wtsi>	DMDD5010	MP:0002169	no abnormal phenotype detected
Chtop	MGI:1913761	Chtop<tm1a(EUCOMM)Wtsi>	DMDD5004	MP:0000783	abnormal forebrain morphology
Chtop	MGI:1913761	Chtop<tm1a(EUCOMM)Wtsi>	DMDD5001	MP:0002169	no abnormal phenotype detected
Cir1	MGI:1914185	Cir1<tm3a(KOMP)Wtsi>	DMDD4811	MP:0013840	absent segment of posterior cerebral artery
Cir1	MGI:1914185	Cir1<tm3a(KOMP)Wtsi>	DMDD4810	MP:0014003	additional anastomosis between intracranial vertebral arteries
Cir1	MGI:1914185	Cir1<tm3a(KOMP)Wtsi>	DMDD4810	MP:0003586	dilated ureter
Cir1	MGI:1914185	Cir1<tm3a(KOMP)Wtsi>	DMDD4810	MP:0006063	abnormal inferior vena cava morphology
Cmip	MGI:1921690	Cmip<tm1a(EUCOMM)Wtsi>	DMDD4628	MP:0013971	blood in lymph vessels
Cmip	MGI:1921690	Cmip<tm1a(EUCOMM)Wtsi>	DMDD4589	MP:0002169	no abnormal phenotype detected
Cmip	MGI:1921690	Cmip<tm1a(EUCOMM)Wtsi>	DMDD4482	MP:0002169	no abnormal phenotype detected
Cmip	MGI:1921690	Cmip<tm1a(EUCOMM)Wtsi>	DMDD4460	MP:0002169	no abnormal phenotype detected
Cmip	MGI:1921690	Cmip<tm1a(EUCOMM)Wtsi>	DMDD4453	MP:0002169	no abnormal phenotype detected
Col4a3bp	MGI:1915268	Col4a3bp<tm1a(KOMP)Wtsi>	DMDD6078	MP:0002169	no abnormal phenotype detected
Col4a3bp	MGI:1915268	Col4a3bp<tm1a(KOMP)Wtsi>	DMDD6073	MP:0002169	no abnormal phenotype detected
Col4a3bp	MGI:1915268	Col4a3bp<tm1a(KOMP)Wtsi>	DMDD6072	MP:0002169	no abnormal phenotype detected
Cpt2	MGI:109176	Cpt2<tm1b(KOMP)Wtsi>	DMDD6068	MP:0002169	no abnormal phenotype detected
Cpt2	MGI:109176	Cpt2<tm1b(KOMP)Wtsi>	DMDD6062	MP:0002169	no abnormal phenotype detected
Cpt2	MGI:109176	Cpt2<tm1b(KOMP)Wtsi>	DMDD6060	MP:0002169	no abnormal phenotype detected
D930028M14Rik	MGI:3687343	D930028M14Rik<tm1a(EUCOMM)Wtsi>	DMDD5029	MP:0002169	no abnormal phenotype detected
D930028M14Rik	MGI:3687343	D930028M14Rik<tm1a(EUCOMM)Wtsi>	DMDD5003	MP:0002169	no abnormal phenotype detected
D930028M14Rik	MGI:3687343	D930028M14Rik<tm1a(EUCOMM)Wtsi>	DMDD5002	MP:0002169	no abnormal phenotype detected
Dbn1	MGI:1931838	Dbn1<tm1b(KOMP)Wtsi>	DMDD4391	MP:0003826	abnormal Mullerian duct morphology
Dbn1	MGI:1931838	Dbn1<tm1b(KOMP)Wtsi>	DMDD4389	MP:0000703	abnormal thymus morphology
Dhx35	MGI:1918965	Dhx35<tm1b(EUCOMM)Wtsi>	DMDD6047	MP:0002169	no abnormal phenotype detected
Dhx35	MGI:1918965	Dhx35<tm1b(EUCOMM)Wtsi>	DMDD6045	MP:0002169	no abnormal phenotype detected
Exoc3l2	MGI:1921713	Exoc3l2<tm1b(KOMP)Wtsi>	DMDD4570	MP:0006093	arteriovenous malformation
Exoc3l2	MGI:1921713	Exoc3l2<tm1b(KOMP)Wtsi>	DMDD4568	MP:0002169	no abnormal phenotype detected
Exoc3l2	MGI:1921713	Exoc3l2<tm1b(KOMP)Wtsi>	DMDD4557	MP:0002169	no abnormal phenotype detected
Exoc3l2	MGI:1921713	Exoc3l2<tm1b(KOMP)Wtsi>	DMDD4256	MP:0002169	no abnormal phenotype detected
Fam46c	MGI:1921895	Fam46c<tm1b(KOMP)Wtsi>	DMDD5395	MP:0002169	no abnormal phenotype detected
Fam46c	MGI:1921895	Fam46c<tm1b(KOMP)Wtsi>	DMDD5383	MP:0011493	double ureter
Fam46c	MGI:1921895	Fam46c<tm1b(KOMP)Wtsi>	DMDD5383	MP:0011803	double kidney pelvis
Fam46c	MGI:1921895	Fam46c<tm1b(KOMP)Wtsi>	DMDD5371	MP:0002169	no abnormal phenotype detected
H13	MGI:95886	H13<tm1b(KOMP)Wtsi>	DMDD6127	MP:0002169	no abnormal phenotype detected
H13	MGI:95886	H13<tm1b(KOMP)Wtsi>	DMDD6125	MP:0002169	no abnormal phenotype detected
H13	MGI:95886	H13<tm1b(KOMP)Wtsi>	DMDD6121	MP:0002169	no abnormal phenotype detected
Kif1bp	MGI:1919570	Kif1bp<tm1a(KOMP)Wtsi>	DMDD4815	MP:0014021	heterochrony
Kif1bp	MGI:1919570	Kif1bp<tm1a(KOMP)Wtsi>	DMDD4806	MP:0002169	no abnormal phenotype detected
Mybphl	MGI:1916003	Mybphl<tm1b(KOMP)Wtsi>	DMDD4715	MP:0002169	no abnormal phenotype detected
Mybphl	MGI:1916003	Mybphl<tm1b(KOMP)Wtsi>	DMDD4699	MP:0002169	no abnormal phenotype detected
Mybphl	MGI:1916003	Mybphl<tm1b(KOMP)Wtsi>	DMDD4475	MP:0011493	double ureter
Mybphl	MGI:1916003	Mybphl<tm1b(KOMP)Wtsi>	DMDD4475	MP:0011803	double kidney pelvis
Mybphl	MGI:1916003	Mybphl<tm1b(KOMP)Wtsi>	DMDD4459	MP:0002169	no abnormal phenotype detected
Mybphl	MGI:1916003	Mybphl<tm1b(KOMP)Wtsi>	DMDD4457	MP:0002169	no abnormal phenotype detected
Npat	MGI:107605	Npat<tm1b(EUCOMM)Wtsi>	DMDD6095	MP:0002169	no abnormal phenotype detected
Nsun2	MGI:107252	Nsun2<tm1a(EUCOMM)Wtsi>	DMDD5999	MP:0002169	no abnormal phenotype detected
Nsun2	MGI:107252	Nsun2<tm1a(EUCOMM)Wtsi>	DMDD5989	MP:0013876	absent ductus venosus valve
Nxn	MGI:109331	Nxn<tm1b(EUCOMM)Wtsi>	DMDD4814	MP:0002169	no abnormal phenotype detected
Nxn	MGI:109331	Nxn<tm1b(EUCOMM)Wtsi>	DMDD4813	MP:0002169	no abnormal phenotype detected
Nxn	MGI:109331	Nxn<tm1b(EUCOMM)Wtsi>	DMDD4792	MP:0002169	no abnormal phenotype detected
Otud7b	MGI:2654703	Otud7b<tm1b(EUCOMM)Wtsi>	DMDD5713	MP:0002169	no abnormal phenotype detected
Otud7b	MGI:2654703	Otud7b<tm1b(EUCOMM)Wtsi>	DMDD5661	MP:0002169	no abnormal phenotype detected
Otud7b	MGI:2654703	Otud7b<tm1b(EUCOMM)Wtsi>	DMDD5655	MP:0013877	abnormal ductus venosus valve morphology
Pdzk1	MGI:1928901	Pdzk1<tm2b(EUCOMM)Wtsi>	DMDD6025	MP:0002169	no abnormal phenotype detected
Pdzk1	MGI:1928901	Pdzk1<tm2b(EUCOMM)Wtsi>	DMDD6019	MP:0002169	no abnormal phenotype detected
Pdzk1	MGI:1928901	Pdzk1<tm2b(EUCOMM)Wtsi>	DMDD6000	MP:0013877	abnormal ductus venosus valve morphology
Polb	MGI:97740	Polb<tm1a(KOMP)Wtsi>	DMDD5199	MP:0002169	no abnormal phenotype detected
Prrc2b	MGI:1923304	Prrc2b<tm1a(EUCOMM)Wtsi>	DMDD5224	MP:0002169	no abnormal phenotype detected
Prrc2b	MGI:1923304	Prrc2b<tm1a(EUCOMM)Wtsi>	DMDD5218	MP:0002169	no abnormal phenotype detected
Prrc2b	MGI:1923304	Prrc2b<tm1a(EUCOMM)Wtsi>	DMDD5213	MP:0002169	no abnormal phenotype detected
Prrc2b	MGI:1923304	Prrc2b<tm1a(EUCOMM)Wtsi>	DMDD5211	MP:0002169	no abnormal phenotype detected
Psph	MGI:97788	Psph<tm1a(EUCOMM)Hmgu>	DMDD5370	MP:0013971	blood in lymph vessels
Psph	MGI:97788	Psph<tm1a(EUCOMM)Hmgu>	DMDD5368	MP:0002169	no abnormal phenotype detected
Psph	MGI:97788	Psph<tm1a(EUCOMM)Hmgu>	DMDD5241	MP:0013852	abnormal Mullerian duct topology
Pth1r	MGI:97801	Pth1r<tm1a(EUCOMM)Hmgu>	DMDD5085	MP:0002169	no abnormal phenotype detected
Pth1r	MGI:97801	Pth1r<tm1a(EUCOMM)Hmgu>	DMDD5083	MP:0002169	no abnormal phenotype detected
Rundc1	MGI:2144506	Rundc1<tm1b(EUCOMM)Wtsi>	DMDD4272	MP:0013970	absent connection between subcutaneous lymph vessels and lymph sac
Sh3pxd2a	MGI:1298393	Sh3pxd2a<tm1b(EUCOMM)Wtsi>	DMDD5429	MP:0002169	no abnormal phenotype detected
Sh3pxd2a	MGI:1298393	Sh3pxd2a<tm1b(EUCOMM)Wtsi>	DMDD5419	MP:0002169	no abnormal phenotype detected
Slc25a20	MGI:1928738	Slc25a20<tm1a(EUCOMM)Wtsi>	DMDD5080	MP:0002169	no abnormal phenotype detected
Slc25a20	MGI:1928738	Slc25a20<tm1a(EUCOMM)Wtsi>	DMDD5076	MP:0002169	no abnormal phenotype detected
Slc25a20	MGI:1928738	Slc25a20<tm1a(EUCOMM)Wtsi>	DMDD5072	MP:0002169	no abnormal phenotype detected
Slc25a20	MGI:1928738	Slc25a20<tm1a(EUCOMM)Wtsi>	DMDD5070	MP:0006063	abnormal inferior vena cava morphology
Slc25a20	MGI:1928738	Slc25a20<tm1a(EUCOMM)Wtsi>	DMDD5070	MP:0010595	abnormal aortic valve cusp morphology
Slc5a7	MGI:1927126	Slc5a7<tm1a(KOMP)Wtsi>	DMDD4629	MP:0013840	absent segment of posterior cerebral artery
Slc5a7	MGI:1927126	Slc5a7<tm1a(KOMP)Wtsi>	DMDD4569	MP:0002169	no abnormal phenotype detected
Slc5a7	MGI:1927126	Slc5a7<tm1a(KOMP)Wtsi>	DMDD4252	MP:0002169	no abnormal phenotype detected
Smg9	MGI:1919247	Smg9<tm1b(EUCOMM)Wtsi>	DMDD6088	MP:0002169	no abnormal phenotype detected
Smg9	MGI:1919247	Smg9<tm1b(EUCOMM)Wtsi>	DMDD6085	MP:0002169	no abnormal phenotype detected
Smg9	MGI:1919247	Smg9<tm1b(EUCOMM)Wtsi>	DMDD6069	MP:0002169	no abnormal phenotype detected
Smpd4	MGI:1924876	Smpd4<tm2b(KOMP)Wtsi>	DMDD4278	MP:0002169	no abnormal phenotype detected
Tcf7l2	MGI:1202879	Tcf7l2<tm1a(EUCOMM)Wtsi>	DMDD4560	MP:0002169	no abnormal phenotype detected
Tcf7l2	MGI:1202879	Tcf7l2<tm1a(EUCOMM)Wtsi>	DMDD4486	MP:0003686	abnormal eye muscle morphology
Tcf7l2	MGI:1202879	Tcf7l2<tm1a(EUCOMM)Wtsi>	DMDD4477	MP:0014006	absent posterior communicating artery
Tcf7l2	MGI:1202879	Tcf7l2<tm1a(EUCOMM)Wtsi>	DMDD4461	MP:0013813	dilated hepatic portal vein
Tcf7l2	MGI:1202879	Tcf7l2<tm1a(EUCOMM)Wtsi>	DMDD4461	MP:0013876	absent ductus venosus valve
Tcf7l2	MGI:1202879	Tcf7l2<tm1a(EUCOMM)Wtsi>	DMDD4461	MP:0000602	enlarged liver sinusoidal spaces
Traf6	MGI:108072	Traf6<tm2a(EUCOMM)Wtsi>	DMDD4759	MP:0002092	abnormal eye morphology
Traf6	MGI:108072	Traf6<tm2a(EUCOMM)Wtsi>	DMDD4758	MP:0002169	no abnormal phenotype detected
Traf6	MGI:108072	Traf6<tm2a(EUCOMM)Wtsi>	DMDD4753	MP:0002169	no abnormal phenotype detected
Traf6	MGI:108072	Traf6<tm2a(EUCOMM)Wtsi>	DMDD4737	MP:0011683	dual inferior vena cava
Traf6	MGI:108072	Traf6<tm2a(EUCOMM)Wtsi>	DMDD4729	MP:0013971	blood in lymph vessels
Unk	MGI:2442456	Unk<tm1a(KOMP)Wtsi>	DMDD5743	MP:0002169	no abnormal phenotype detected
Unk	MGI:2442456	Unk<tm1a(KOMP)Wtsi>	DMDD5666	MP:0000520	absent kidney
Unk	MGI:2442456	Unk<tm1a(KOMP)Wtsi>	DMDD5666	MP:0003722	absent ureter
Unk	MGI:2442456	Unk<tm1a(KOMP)Wtsi>	DMDD5666	MP:0002989	small kidney
